# Supplementary material for: The type IV polymorph of KEu(PO3)4
Source: Acta Crystallogr Sect E Struct Rep Online. 2009 Nov 21;65(Pt 12):i91–2. doi: 10.1107/S1600536809048788 (PMC2972142; doi:10.1107/S1600536809048788)
Supplement: Supplementary file 1 [file e-65-00i91-sup1.cif]

##############################################################################
###                                                                        ###
###        Electronic paper (Acta Crystallographica Section E)             ###
###                                                                        ###
##############################################################################
#                                                                            #
# This CIF contains the data in a paper accepted for publication in Acta     #
# Crystallographica Section E. It conforms to the requirements of Notes      #
# for Authors for Section E, and has been peer reviewed under the auspices   #
# of the IUCr Commission on Journals.                                        #
#                                                                            #
# Full details of the Crystallographic Information File format               #
# are given in the paper "The Crystallographic Information File (CIF):       #
# a New Standard Archive File for Crystallography" by S. R. Hall, F. H.      #
# Allen and I. D. Brown [Acta Cryst. (1991), A47, 655-685].                  #
#                                                                            #
# The current version of the core CIF dictionary is obtainable from          #
# ftp://ftp.iucr.org/pub/cif_core.dic. The current version number is 2.4.    #
#                                                                            #
# Software is freely available for graphical display of the structure(s) in  #
# this CIF.  For information consult the CIF home page http://www.iucr.org/  #
# cif/home.html                                                              #
#                                                                            #
# This file may be used for bona fide research purposes within the           #
# scientific community so long as proper attribution is given to the journal # 
# article from which it was obtained.                                        #
#                                                                            #
##############################################################################
                                             
data_I
_audit_creation_method     SHELXL-97
_chemical_name_systematic
;
potassium europium(III) polyphosphate
;
_chemical_name_common     'K Eu (P O3)4'
_chemical_formula_sum     'Eu K O12 P4'
_chemical_formula_structural     'K Eu (P O3)4'
_chemical_formula_iupac     'K Eu (P O3)4'
_chemical_formula_weight     506.94
_chemical_melting_point     ?
_symmetry_cell_setting     monoclinic
_symmetry_space_group_name_H-M     'P 21/n'
_symmetry_space_group_name_hall     '-P 2yn'
loop_
    _symmetry_equiv_pos_as_xyz
    'x, y, z'
    '-x+1/2, y+1/2, -z+1/2'
    '-x, -y, -z'
    'x-1/2, -y-1/2, z-1/2'
_cell_length_a     10.37230(10)
_cell_length_b     8.97210(10)
_cell_length_c     10.83200(10)
_cell_angle_alpha     90.00
_cell_angle_beta     106.0530(10)
_cell_angle_gamma     90.00
_cell_volume     968.733(17)
_cell_formula_units_Z     4
_cell_measurement_reflns_used     6203
_cell_measurement_theta_min     2.61
_cell_measurement_theta_max     40.59
_cell_measurement_temperature     296(2)
_exptl_crystal_description     'hexagonal prism '
_exptl_crystal_colour     colourless
_exptl_crystal_size_max     0.12
_exptl_crystal_size_mid     0.11
_exptl_crystal_size_min     0.10
_exptl_crystal_density_diffrn     3.476
_exptl_crystal_density_meas     .
_exptl_crystal_density_method     'not measured'
_exptl_crystal_F_000     952
_exptl_absorpt_coefficient_mu     7.631
_exptl_absorpt_correction_type     multi-scan
_exptl_absorpt_process_details     '(SADABS; Bruker, 2008)'
_exptl_absorpt_correction_T_min     0.4663
_exptl_absorpt_correction_T_max     0.5129
_diffrn_ambient_temperature     296(2)
_diffrn_radiation_type     MoK\a
_diffrn_radiation_wavelength     0.71073
_diffrn_radiation_source     'fine-focus sealed tube'
_diffrn_radiation_monochromator     graphite
_diffrn_measurement_device_type     'Bruker APEXII CCD'
_diffrn_measurement_method     '\w and \f'
_diffrn_detector_area_resol_mean     8.3333
_diffrn_reflns_number     24299
_diffrn_reflns_av_R_equivalents     0.0446
_diffrn_reflns_av_sigmaI/netI     0.0443
_diffrn_reflns_theta_min     3.05
_diffrn_reflns_theta_max     40.59
_diffrn_reflns_theta_full     1.00
_diffrn_measured_fraction_theta_max     0.996
_diffrn_measured_fraction_theta_full     0.000
_diffrn_reflns_limit_h_min     -18
_diffrn_reflns_limit_h_max     18
_diffrn_reflns_limit_k_min     -16
_diffrn_reflns_limit_k_max     16
_diffrn_reflns_limit_l_min     -19
_diffrn_reflns_limit_l_max     5
_refine_special_details
;
Refinement of <i>F</i>^2^ against ALL reflections. The weighted <i>R</i>-factor
<i>wR</i> and goodness of fit <i>S</i> are based on <i>F</i>^2^, conventional
<i>R</i>-factors <i>R</i> are based on <i>F</i>, with <i>F</i> set to zero for
negative <i>F</i>^2^. The threshold expression of <i>F</i>^2^ >
\s(<i>F</i>^2^) is used only for calculating <i>R</i>-factors(gt) <i>etc</i>.
and is not relevant to the choice of reflections for refinement.
<i>R</i>-factors based on <i>F</i>^2^ are statistically about twice as large
as those based on <i>F</i>, and <i>R</i>- factors based on ALL data will be
even larger.
;
_reflns_number_total     6201
_reflns_number_gt     5023
_reflns_threshold_expression     I>2\s(I)
_refine_ls_structure_factor_coef     Fsqd
_refine_ls_matrix_type     full
_refine_ls_R_factor_all     0.0437
_refine_ls_R_factor_gt     0.0304
_refine_ls_wR_factor_gt     0.0675
_refine_ls_wR_factor_ref     0.0719
_refine_ls_goodness_of_fit_ref     1.041
_refine_ls_restrained_S_all     1.041
_refine_ls_number_reflns     6201
_refine_ls_number_parameters     163
_refine_ls_number_restraints     0
_refine_ls_number_constraints     0
_refine_ls_hydrogen_treatment     .
_refine_ls_weighting_scheme     calc
_refine_ls_weighting_details
              'w=1/[\s^2^(Fo^2^)+(0.0311P)^2^+1.1689P] where P=(Fo^2^+2Fc^2^)/3'
_atom_sites_solution_hydrogens     .
_atom_sites_solution_primary     direct
_atom_sites_solution_secondary     difmap
_refine_ls_shift/su_max     0.002
_refine_ls_shift/su_mean     0.000
_refine_diff_density_max     1.715
_refine_diff_density_min     -2.041
_refine_ls_extinction_method     none
_refine_ls_extinction_coef     .
loop_
    _atom_type_symbol
    _atom_type_description
    _atom_type_scat_dispersion_real
    _atom_type_scat_dispersion_imag
    _atom_type_scat_source
    'O' 'O' 0.0106 0.0060
                         'International Tables Vol C Tables 4.2.6.8 and 6.1.1.4'
    'P' 'P' 0.1023 0.0942
                         'International Tables Vol C Tables 4.2.6.8 and 6.1.1.4'
    'K' 'K' 0.2009 0.2494
                         'International Tables Vol C Tables 4.2.6.8 and 6.1.1.4'
    'Eu' 'Eu' -0.1578 3.6682
                         'International Tables Vol C Tables 4.2.6.8 and 6.1.1.4'
_computing_data_collection     'APEX2 (Bruker, 2008)'
_computing_cell_refinement     'SAINT (Bruker, 2008)'
_computing_data_reduction     'SAINT (Bruker, 2008)'
_computing_structure_solution     'SHELXS97 (Sheldrick, 2008)'
_computing_structure_refinement     'SHELXL97 (Sheldrick, 2008)'
_computing_molecular_graphics     'DIAMOND (Brandenburg, 1999)'
_computing_publication_material     'SHELXTL (Sheldrick, 2008)'
loop_
    _atom_site_type_symbol
    _atom_site_label
    _atom_site_fract_x
    _atom_site_fract_y
    _atom_site_fract_z
    _atom_site_U_iso_or_equiv
    _atom_site_adp_type
    _atom_site_calc_flag
    _atom_site_refinement_flags
    _atom_site_occupancy
    _atom_site_disorder_assembly
    _atom_site_disorder_group
    K K 0.79467(11) 0.57090(14) 0.04227(10) 0.0395(2) Uani d . 1 . .
    Eu Eu 0.500385(11) 0.772652(13) 0.184899(12) 0.00645(3) Uani d . 1 . .
    P P1 0.85428(6) 0.90558(7) 0.24010(7) 0.00615(10) Uani d . 1 . .
    P P2 0.54001(6) 0.82848(7) -0.14102(7) 0.00607(10) Uani d . 1 . .
    P P3 0.24938(6) 1.02436(7) 0.22927(6) 0.00609(10) Uani d . 1 . .
    P P4 0.17657(6) 0.89469(7) -0.01962(6) 0.00626(10) Uani d . 1 . .
    O O1 0.14215(17) 0.9549(2) 0.10673(19) 0.0085(3) Uani d . 1 . .
    O O2 0.35389(19) 0.9131(2) 0.29039(19) 0.0093(3) Uani d . 1 . .
    O O3 -0.02278(19) 0.7943(2) 0.2518(2) 0.0103(3) Uani d . 1 . .
    O O4 0.6017(2) 0.5368(2) 0.1754(2) 0.0117(3) Uani d . 1 . .
    O O5 0.5648(2) 0.7615(2) -0.0114(2) 0.0117(3) Uani d . 1 . .
    O O6 0.17180(19) 1.0919(2) 0.3112(2) 0.0106(3) Uani d . 1 . .
    O O7 0.73783(19) 0.8192(2) 0.2547(2) 0.0134(4) Uani d . 1 . .
    O O8 0.5691(2) 0.7074(2) 0.4090(2) 0.0114(3) Uani d . 1 . .
    O O9 0.31707(19) 0.8419(2) 0.0175(2) 0.0121(3) Uani d . 1 . .
    O O10 0.53947(19) 1.0334(2) 0.1765(2) 0.0121(3) Uani d . 1 . .
    O O11 0.31589(17) 1.1548(2) 0.1668(2) 0.0092(3) Uani d . 1 . .
    O O12 0.8309(2) 0.9497(2) 0.0936(2) 0.0125(3) Uani d . 1 . .
loop_
    _atom_site_aniso_label
    _atom_site_aniso_U_11
    _atom_site_aniso_U_22
    _atom_site_aniso_U_33
    _atom_site_aniso_U_12
    _atom_site_aniso_U_13
    _atom_site_aniso_U_23
    K 0.0363(5) 0.0581(6) 0.0243(4) 0.0047(4) 0.0085(4) -0.0045(4)
    Eu 0.00596(4) 0.00617(4) 0.00701(5) 0.00051(3) 0.00144(3) 0.00084(4)
    P1 0.0054(2) 0.0053(2) 0.0068(2) -0.00011(17) 0.0002(2) 0.00105(19)
    P2 0.0060(2) 0.0053(2) 0.0071(2) -0.00059(17) 0.0021(2) -0.00025(19)
    P3 0.0057(2) 0.0065(2) 0.0062(3) 0.00066(17) 0.0020(2) -0.00024(19)
    P4 0.0052(2) 0.0077(2) 0.0050(2) -0.00047(17) 0.00004(19) 0.00081(19)
    O1 0.0071(6) 0.0106(7) 0.0078(7) -0.0029(5) 0.0023(6) -0.0027(6)
    O2 0.0094(7) 0.0093(7) 0.0087(8) 0.0032(5) 0.0015(6) 0.0013(6)
    O3 0.0108(7) 0.0104(7) 0.0101(8) 0.0053(6) 0.0036(6) 0.0047(6)
    O4 0.0163(8) 0.0086(7) 0.0117(8) 0.0013(6) 0.0063(7) 0.0015(6)
    O5 0.0135(8) 0.0155(8) 0.0074(8) 0.0021(6) 0.0048(7) 0.0014(6)
    O6 0.0114(7) 0.0126(7) 0.0095(8) 0.0022(6) 0.0059(7) -0.0018(6)
    O7 0.0073(7) 0.0148(8) 0.0173(10) -0.0029(6) 0.0019(7) 0.0051(7)
    O8 0.0114(7) 0.0125(8) 0.0093(8) 0.0046(6) 0.0011(6) 0.0038(6)
    O9 0.0083(7) 0.0193(9) 0.0080(8) 0.0053(6) 0.0011(6) 0.0024(7)
    O10 0.0099(7) 0.0060(6) 0.0212(10) 0.0017(5) 0.0059(7) 0.0020(7)
    O11 0.0060(6) 0.0077(6) 0.0146(9) -0.0005(5) 0.0040(6) 0.0009(6)
    O12 0.0191(9) 0.0087(7) 0.0069(8) -0.0009(6) -0.0009(7) 0.0026(6)
_geom_special_details
;
All e.s.d.'s (except the e.s.d. in the dihedral angle between two l.s. planes)
are estimated using the full covariance matrix. The cell e.s.d.'s are taken
into account individually in the estimation of e.s.d.'s in distances, angles
and torsion angles; correlations between e.s.d.'s in cell parameters are only
used when they are defined by crystal symmetry. An approximate (isotropic)
treatment of cell e.s.d.'s is used for estimating e.s.d.'s involving l.s.
planes.
;
loop_
    _geom_bond_atom_site_label_1
    _geom_bond_atom_site_label_2
    _geom_bond_site_symmetry_2
    _geom_bond_distance
    _geom_bond_publ_flag
    K O4 . 2.789(2) ?
    K O5 . 2.860(2) ?
    K O6 4_675 2.874(2) ?
    K O2 4_675 2.961(2) ?
    K O10 2_645 3.075(3) ?
    K O3 1_655 3.221(2) ?
    K O7 2_645 3.234(3) ?
    K O11 3_675 3.326(2) ?
    K O7 . 3.370(3) ?
    K P3 4_675 3.4008(12) ?
    K P1 2_645 3.4868(13) ?
    Eu O9 . 2.3199(19) ?
    Eu O4 . 2.3775(19) ?
    Eu O10 . 2.3799(18) ?
    Eu O5 . 2.401(2) ?
    Eu O7 . 2.4045(19) ?
    Eu O8 . 2.406(2) ?
    Eu O6 2_545 2.4214(18) ?
    Eu O2 . 2.4827(19) ?
    P1 O7 . 1.480(2) y
    P1 O4 2_655 1.483(2) y
    P1 O12 . 1.588(2) y
    P1 O3 1_655 1.5968(19) y
    P1 K 2_655 3.4868(13) ?
    P2 O10 3_675 1.4795(19) y
    P2 O5 . 1.483(2) y
    P2 O11 3_675 1.6015(18) y
    P2 O3 4_675 1.602(2) y
    P3 O6 . 1.482(2) y
    P3 O2 . 1.4873(19) y
    P3 O11 . 1.6005(19) y
    P3 O1 . 1.6033(19) y
    P3 K 4_576 3.4008(12) ?
    P4 O9 . 1.4784(19) y
    P4 O8 4_575 1.484(2) y
    P4 O1 . 1.601(2) y
    P4 O12 3_675 1.601(2) y
loop_
    _geom_angle_atom_site_label_1
    _geom_angle_atom_site_label_2
    _geom_angle_atom_site_label_3
    _geom_angle_site_symmetry_1
    _geom_angle_site_symmetry_3
    _geom_angle
    _geom_angle_publ_flag
    O4 K O5 . . 59.57(6) ?
    O4 K O6 . 4_675 100.70(7) ?
    O5 K O6 . 4_675 89.02(7) ?
    O4 K O2 . 4_675 147.48(7) ?
    O5 K O2 . 4_675 99.06(6) ?
    O6 K O2 4_675 4_675 51.47(5) ?
    O4 K O10 . 2_645 76.15(6) ?
    O5 K O10 . 2_645 118.26(7) ?
    O6 K O10 4_675 2_645 143.04(7) ?
    O2 K O10 4_675 2_645 135.75(6) ?
    O4 K O3 . 1_655 94.01(6) ?
    O5 K O3 . 1_655 93.77(6) ?
    O6 K O3 4_675 1_655 164.29(7) ?
    O2 K O3 4_675 1_655 112.83(6) ?
    O10 K O3 2_645 1_655 46.46(5) ?
    O4 K O7 . 2_645 49.24(5) ?
    O5 K O7 . 2_645 108.54(6) ?
    O6 K O7 4_675 2_645 97.63(6) ?
    O2 K O7 4_675 2_645 138.36(6) ?
    O10 K O7 2_645 2_645 52.04(5) ?
    O3 K O7 1_655 2_645 96.13(6) ?
    O4 K O11 . 3_675 105.76(6) ?
    O5 K O11 . 3_675 46.23(5) ?
    O6 K O11 4_675 3_675 78.27(6) ?
    O2 K O11 4_675 3_675 57.13(5) ?
    O10 K O11 2_645 3_675 138.47(6) ?
    O3 K O11 1_655 3_675 92.53(6) ?
    O7 K O11 2_645 3_675 153.96(6) ?
    O4 K O7 . . 55.48(6) ?
    O5 K O7 . . 56.64(6) ?
    O6 K O7 4_675 . 144.25(6) ?
    O2 K O7 4_675 . 135.83(6) ?
    O10 K O7 2_645 . 63.35(5) ?
    O3 K O7 1_655 . 44.54(5) ?
    O7 K O7 2_645 . 85.78(3) ?
    O11 K O7 3_675 . 83.30(6) ?
    O9 Eu O4 . . 118.75(7) ?
    O9 Eu O10 . . 79.54(7) ?
    O4 Eu O10 . . 142.30(6) ?
    O9 Eu O5 . . 71.81(7) ?
    O4 Eu O5 . . 71.94(7) ?
    O10 Eu O5 . . 85.13(7) ?
    O9 Eu O7 . . 138.27(7) ?
    O4 Eu O7 . . 75.03(7) ?
    O10 Eu O7 . . 70.79(7) ?
    O5 Eu O7 . . 76.95(8) ?
    O9 Eu O8 . . 143.51(7) ?
    O4 Eu O8 . . 79.39(7) ?
    O10 Eu O8 . . 105.75(7) ?
    O5 Eu O8 . . 143.72(7) ?
    O7 Eu O8 . . 74.50(7) ?
    O9 Eu O6 . 2_545 75.16(7) ?
    O4 Eu O6 . 2_545 75.02(7) ?
    O10 Eu O6 . 2_545 142.48(6) ?
    O5 Eu O6 . 2_545 112.01(7) ?
    O7 Eu O6 . 2_545 143.80(7) ?
    O8 Eu O6 . 2_545 80.43(7) ?
    O9 Eu O2 . . 75.52(7) ?
    O4 Eu O2 . . 143.69(7) ?
    O10 Eu O2 . . 69.57(7) ?
    O5 Eu O2 . . 141.68(7) ?
    O7 Eu O2 . . 118.10(7) ?
    O8 Eu O2 . . 72.99(6) ?
    O6 Eu O2 2_545 . 77.51(6) ?
    O7 P1 O4 . 2_655 118.08(13) ?
    O7 P1 O12 . . 109.51(12) ?
    O4 P1 O12 2_655 . 110.78(11) ?
    O7 P1 O3 . 1_655 108.73(11) ?
    O4 P1 O3 2_655 1_655 110.13(12) ?
    O12 P1 O3 . 1_655 97.66(11) ?
    O10 P2 O5 3_675 . 121.60(13) ?
    O10 P2 O11 3_675 3_675 110.86(11) ?
    O5 P2 O11 . 3_675 106.08(11) ?
    O10 P2 O3 3_675 4_675 107.58(12) ?
    O5 P2 O3 . 4_675 109.67(12) ?
    O11 P2 O3 3_675 4_675 98.65(10) ?
    O6 P3 O2 . . 117.21(12) ?
    O6 P3 O11 . . 108.85(11) ?
    O2 P3 O11 . . 109.42(10) ?
    O6 P3 O1 . . 106.70(11) ?
    O2 P3 O1 . . 111.17(11) ?
    O11 P3 O1 . . 102.44(11) ?
    O9 P4 O8 . 4_575 119.05(12) ?
    O9 P4 O1 . . 108.15(11) ?
    O8 P4 O1 4_575 . 109.93(11) ?
    O9 P4 O12 . 3_675 108.86(12) ?
    O8 P4 O12 4_575 3_675 110.62(12) ?
    O1 P4 O12 . 3_675 98.17(11) ?
    P4 O1 P3 . . 124.84(11) ?
    P3 O2 Eu . . 126.82(12) ?
    P3 O2 K . 4_576 93.80(9) ?
    Eu O2 K . 4_576 139.28(8) ?
    P1 O3 P2 1_455 4_576 130.06(14) ?
    P1 O3 K 1_455 1_455 91.84(9) ?
    P2 O3 K 4_576 1_455 97.17(9) ?
    P1 O4 Eu 2_645 . 138.08(12) ?
    P1 O4 K 2_645 . 105.27(10) ?
    Eu O4 K . . 108.28(7) ?
    P2 O5 Eu . . 143.49(12) ?
    P2 O5 K . . 110.57(10) ?
    Eu O5 K . . 105.40(8) ?
    P3 O6 Eu . 2 144.03(13) ?
    P3 O6 K . 4_576 97.49(9) ?
    Eu O6 K 2 4_576 118.48(8) ?
    P1 O7 Eu . . 148.46(13) ?
    P1 O7 K . 2_655 87.05(10) ?
    Eu O7 K . 2_655 92.57(7) ?
    P1 O7 K . . 88.34(10) ?
    Eu O7 K . . 91.59(7) ?
    K O7 K 2_655 . 175.37(7) ?
    P4 O8 Eu 4_676 . 130.26(12) ?
    P4 O9 Eu . . 146.27(13) ?
    P2 O10 Eu 3_675 . 138.15(12) ?
    P2 O10 K 3_675 2_655 106.53(11) ?
    Eu O10 K . 2_655 97.15(7) ?
    P3 O11 P2 . 3_675 132.40(12) ?
    P3 O11 K . 3_675 136.15(9) ?
    P2 O11 K 3_675 3_675 88.55(8) ?
    P1 O12 P4 . 3_675 133.66(14) ?
data_global
_journal_date_recd_electronic     2009-11-10
_journal_date_accepted     2009-11-16
_journal_name_full     'Acta Crystallographica, Section E'
_journal_year     2009
_journal_volume     65
_journal_issue     12
_journal_page_first     i91
_journal_page_last     i92
_journal_paper_category     QI
_journal_coeditor_code     WM2282
_publ_contact_author_name     'Daniel Zambon'
_publ_contact_author_address
;
Universit\'e Blaise Pascal,
Laboratoire des Mat\'eriaux Inorganiques,
UMR CNRS 6002,
24 Avenue des Landais,
63177 Aubi\`ere
France
;
_publ_contact_author_email     daniel.zambon@univ-bpclermont.fr
_publ_contact_author_fax     '0473407102'
_publ_contact_author_phone     '0473407102'
_publ_section_title
;
The type IV polymorph of KEu(PO~3~)~4~
;
loop_
    _publ_author_name
    _publ_author_footnote
    _publ_author_address
    'Oudahmane, Abdelghani' .
;
Universit\'e Cadi Ayyad,
Laboratoire de Physico-Chimie des Mat\'eriaux et Environnement,
Facult\'e des Sciences Semlalia,
D\'epartement de Chimie, BP 2390,
40000, Marrakech
Morocco
;
    'Daoud, Mohamed' .
;
Universit\'e Cadi Ayyad,
Laboratoire de Physico-Chimie des Mat\'eriaux et Environnement,
Facult\'e des Sciences Semlalia,
D\'epartement de Chimie, BP 2390,
40000, Marrakech
Morocco
;
    'Tanouti, Boumediene' .
;
Universit\'e Cadi Ayyad,
Laboratoire de Physico-Chimie des Mat\'eriaux et Environnement,
Facult\'e des Sciences Semlalia,
D\'epartement de Chimie, BP 2390,
40000, Marrakech
Morocco
;
    'Avignant, Daniel' .
;
Universit\'e Blaise Pascal,
Laboratoire des Mat\'eriaux Inorganiques,
UMR CNRS 6002,
24 Avenue des Landais,
63177 Aubi\`ere
France
;
    'Zambon, Daniel' .
;
Universit\'e Blaise Pascal,
Laboratoire des Mat\'eriaux Inorganiques,
UMR CNRS 6002,
24 Avenue des Landais,
63177 Aubi\`ere
France
;
