# Supplementary material for: The type IV polymorph of KEu(PO3)4
Source: Acta Crystallogr Sect E Struct Rep Online. 2009 Nov 21;65(Pt 12):i91–2. doi: 10.1107/S1600536809048788 (PMC2972142; doi:10.1107/S1600536809048788)
Supplement: Supplementary file 2 [file e-65-00i91-Isup2.hkl]

#
# h,k,l, Fc-squared, Fo-squared, sigma(Fo-squared) and status flag
#
data_I
_shelx_title ' KEu(PO3)4_0m in P2(1)/n'
_shelx_refln_list_code          4
_shelx_F_calc_maximum      336.86
_exptl_crystal_F_000       952.00
_reflns_d_resolution_high  0.5462
 
loop_
 _symmetry_equiv_pos_as_xyz
 'x, y, z'
 '-x+1/2, y+1/2, -z+1/2'
 '-x, -y, -z'
 'x-1/2, -y-1/2, z-1/2'
 
_cell_length_a    10.3723
_cell_length_b     8.9721
_cell_length_c    10.8320
_cell_angle_alpha  90.000
_cell_angle_beta  106.053
_cell_angle_gamma  90.000
 
_shelx_F_squared_multiplier     1.000
 
loop_
 _refln_index_h
 _refln_index_k
 _refln_index_l
 _refln_F_squared_calc
 _refln_F_squared_meas
 _refln_F_squared_sigma
 _refln_observed_status
   4   0   0    43441.73    40508.26    491.23 o
   6   0   0    55732.18    57441.95    703.61 o
   8   0   0    11803.60    11555.07    193.85 o
  10   0   0     2818.05     2705.32    130.24 o
  12   0   0    15011.02    15127.38    350.84 o
  14   0   0     2603.33     2978.03    191.46 o
  16   0   0     6706.46     6438.24    285.31 o
  18   0   0     1605.27     1553.42    211.93 o
   1   1   0       49.50        3.28      7.65 o
   2   1   0      357.48      493.70     55.17 o
   3   1   0    12962.98    14726.22    408.02 o
   4   1   0     6479.51     7121.09    100.18 o
   5   1   0     5549.81     5493.20     93.41 o
   6   1   0     1997.64     2347.22     52.93 o
   7   1   0     1918.20     2002.39     53.12 o
   8   1   0       17.31       50.70     29.88 o
   9   1   0     1894.65     1977.65     60.92 o
  10   1   0      210.71      257.99     33.10 o
  11   1   0       32.32       24.92     34.31 o
  12   1   0       26.74       22.24     41.10 o
  13   1   0      223.47      265.77     64.51 o
  14   1   0       41.02       45.62     59.55 o
  15   1   0      194.51      214.35     70.79 o
  16   1   0      497.85      431.21     82.74 o
  17   1   0       22.30      -63.20     63.20 o
  18   1   0      133.07       81.77     93.08 o
   1   2   0      142.93       86.53     22.36 o
   2   2   0   113476.41   103668.62   1373.37 o
   3   2   0       72.68       16.50     13.68 o
   4   2   0    49552.39    52093.93    478.53 o
   5   2   0     1314.01     1616.93     42.68 o
   6   2   0    20179.26    19740.02    178.30 o
   7   2   0       29.33        7.59     29.32 o
   8   2   0     9044.73     9045.82    112.06 o
   9   2   0     4578.11     4728.11     84.45 o
  10   2   0    17596.84    17637.67    189.10 o
  11   2   0      166.67      207.80     40.74 o
  12   2   0     6046.05     6108.82    149.24 o
  13   2   0        1.03      -23.42     51.70 o
  14   2   0     7840.88     7490.27    313.94 o
  15   2   0       33.68       24.10     62.71 o
  16   2   0     4601.53     4461.84    190.53 o
  17   2   0        3.75      -64.42     64.42 o
  18   2   0     4562.23     4701.24    224.72 o
   1   3   0    13737.10    13623.27    134.40 o
   2   3   0     8273.54     8940.17    110.26 o
   3   3   0     1758.28     1235.48     37.99 o
   4   3   0      486.08      401.87     20.94 o
   5   3   0     6150.40     6517.84     80.17 o
   6   3   0      400.41      361.45     26.75 o
   7   3   0     2906.25     3003.92     61.88 o
   8   3   0      196.67      253.75     31.48 o
   9   3   0     2184.53     2197.10     63.60 o
  10   3   0      142.86      194.96     32.73 o
  11   3   0     1109.72     1082.94     60.65 o
  12   3   0     1695.89     1771.82     88.84 o
  13   3   0      511.91      508.02     78.68 o
  14   3   0        0.40      -55.96     55.96 o
  15   3   0      353.23      452.20     81.31 o
  16   3   0      387.39      453.60    140.33 o
  17   3   0      911.15      809.64    109.96 o
   0   4   0    17625.33    17895.50    248.66 o
   1   4   0     2307.72     2205.27     45.75 o
   2   4   0    46410.98    46812.75    366.55 o
   3   4   0      570.85      874.24     29.08 o
   4   4   0    38992.83    39628.16    286.97 o
   5   4   0     2029.78     2080.55     43.06 o
   6   4   0      950.16      907.70     47.56 o
   7   4   0     2025.54     2150.14     82.77 o
   8   4   0    23498.11    22910.26    211.38 o
   9   4   0       26.15      -20.74     26.97 o
  10   4   0     7870.52     7758.17    133.25 o
  11   4   0     2082.85     2122.17     79.01 o
  12   4   0     7358.49     7522.85    170.47 o
  13   4   0        2.72       65.66     60.04 o
  14   4   0     5122.99     4779.62    170.72 o
  15   4   0       10.29       57.23     66.12 o
  16   4   0     4368.66     4745.95    185.11 o
  17   4   0      145.89       68.18     91.45 o
   1   5   0    20976.28    20929.96    180.20 o
   2   5   0      675.46      740.07     31.44 o
   3   5   0     3959.11     3514.85     70.30 o
   4   5   0      929.31      931.46     37.45 o
   5   5   0    16112.99    16771.10    148.11 o
   6   5   0     3074.93     3005.53     62.41 o
   7   5   0    12471.28    12523.21    140.99 o
   8   5   0      832.64      830.67     42.87 o
   9   5   0      976.71      958.79     65.04 o
  10   5   0      180.12      209.65     44.11 o
  11   5   0     3694.94     3775.43    120.31 o
  12   5   0       23.87       20.41     49.13 o
  13   5   0     2606.75     2922.37    133.18 o
  14   5   0        4.54      122.23     67.04 o
  15   5   0      872.45      858.50     96.85 o
  16   5   0      240.26      223.28     78.88 o
  17   5   0     2316.87     2423.74    173.35 o
   0   6   0    16633.02    16181.36    233.36 o
   1   6   0      285.02      340.34     27.16 o
   2   6   0     5488.56     5506.40     82.11 o
   3   6   0     2579.43     2621.38     56.24 o
   4   6   0      379.20      349.52     29.02 o
   5   6   0      628.88      764.10     37.31 o
   6   6   0    20642.38    21170.24    186.83 o
   7   6   0       79.26       84.76     28.23 o
   8   6   0     4200.46     4188.68     84.81 o
   9   6   0      205.14      281.67     38.69 o
  10   6   0     5359.78     5644.62    130.29 o
  11   6   0      224.39      267.98     55.87 o
  12   6   0     4963.10     4877.07    143.56 o
  13   6   0     1686.94     1739.79     99.91 o
  14   6   0     8088.85     8510.39    236.52 o
  15   6   0      390.73      378.94     82.33 o
  16   6   0     1148.65      915.21    130.48 o
   1   7   0     6942.80     6537.37    112.82 o
   2   7   0      966.60     1027.10     53.96 o
   3   7   0    16712.02    16867.01    174.57 o
   4   7   0      305.88      344.62     31.34 o
   5   7   0    10128.18     9959.85    122.57 o
   6   7   0      565.43      660.60     37.74 o
   7   7   0     6170.44     6093.47    119.49 o
   8   7   0      265.27      313.35     39.78 o
   9   7   0    13226.51    13241.50    190.83 o
  10   7   0     1242.92     1287.40     86.87 o
  11   7   0     5355.65     5344.71    148.73 o
  12   7   0      799.07      821.83     79.01 o
  13   7   0     4690.41     4687.61    150.77 o
  14   7   0        1.55      -23.01     57.39 o
  15   7   0     4160.50     4650.48    170.42 o
  16   7   0       99.64      178.85     80.71 o
   0   8   0      307.72      264.16     44.39 o
   1   8   0      761.06      842.74     42.69 o
   2   8   0     1734.64     1695.39     55.68 o
   3   8   0     2091.18     2180.45     62.68 o
   4   8   0     1868.91     1887.45     56.57 o
   5   8   0     1566.70     1641.50     55.77 o
   6   8   0     1940.77     1995.67     58.35 o
   7   8   0        6.03      -12.28     31.50 o
   8   8   0     1833.11     1795.39     74.51 o
   9   8   0       93.51      147.84     47.30 o
  10   8   0     2063.70     2150.37    155.18 o
  11   8   0      282.40      245.36     61.56 o
  12   8   0     2898.17     2869.58    121.41 o
  13   8   0      438.62      544.90     75.52 o
  14   8   0      650.40      651.98     81.28 o
  15   8   0     1058.40      872.88    106.31 o
   1   9   0     5192.73     5158.22     99.82 o
   2   9   0     1071.48     1038.82     58.33 o
   3   9   0    16820.68    17263.07    181.62 o
   4   9   0      529.84      650.57     42.45 o
   5   9   0     4415.53     4368.03    101.69 o
   6   9   0      797.01      681.02     43.18 o
   7   9   0    10883.55    11072.44    174.53 o
   8   9   0       51.09       82.45     45.86 o
   9   9   0    12830.49    12856.33    239.53 o
  10   9   0       17.46       99.26     55.78 o
  11   9   0     6518.23     6851.56    176.90 o
  12   9   0      105.88       90.54     59.84 o
  13   9   0     7120.74     7448.35    271.05 o
  14   9   0        7.77      -70.62     70.62 o
  15   9   0     5224.81     5387.01    200.01 o
   0  10   0       28.77      183.43     50.40 o
   1  10   0        3.83      -19.96     30.16 o
   2  10   0      815.78      871.53     51.16 o
   3  10   0     1636.41     1950.79     63.84 o
   4  10   0      812.11      718.73     56.22 o
   5  10   0       48.68       87.78     34.50 o
   6  10   0       57.87       74.64     37.62 o
   7  10   0     1117.15     1219.78     75.43 o
   8  10   0       46.08       25.19     54.08 o
   9  10   0        0.53       23.50     53.67 o
  10  10   0      661.26      724.75     91.17 o
  11  10   0       81.03      118.62     60.24 o
  12  10   0       20.31      -59.49     59.49 o
  13  10   0       46.34       -5.40     70.64 o
  14  10   0        3.65      -19.80     74.26 o
   1  11   0     9636.80     9600.49    148.84 o
   2  11   0       52.79       49.74     36.11 o
   3  11   0     5877.85     6047.28    112.49 o
   4  11   0      749.52      767.92     51.68 o
   5  11   0     9902.01    10175.72    160.08 o
   6  11   0      116.06      111.25     53.68 o
   7  11   0     9455.63    10033.39    271.68 o
   8  11   0      220.77      190.34     60.33 o
   9  11   0     4473.48     4385.07    147.86 o
  10  11   0      460.08      417.19     72.00 o
  11  11   0     6492.24     6526.54    216.41 o
  12  11   0       29.37      111.02     78.94 o
  13  11   0     4828.43     4948.10    194.62 o
   0  12   0       16.85      151.96     60.08 o
   1  12   0      214.30      289.41     46.39 o
   2  12   0      216.93      327.43     48.43 o
   3  12   0      252.99      299.15     47.18 o
   4  12   0      271.64      349.74     53.06 o
   5  12   0      287.30      318.74     53.96 o
   6  12   0       34.82       65.13     49.43 o
   7  12   0      805.70      678.52     76.75 o
   8  12   0      362.08      504.78     74.05 o
   9  12   0     1045.34     1117.28    101.08 o
  10  12   0      467.57      430.00    104.96 o
  11  12   0      150.44       74.64     78.30 o
  12  12   0      308.81      359.65     92.70 o
   1  13   0     9643.22     9779.11    227.99 o
   2  13   0       24.56       35.29     52.07 o
   3  13   0     3100.99     3229.41    156.57 o
   4  13   0      118.82       88.73     55.73 o
   5  13   0     6919.71     6729.18    167.77 o
   6  13   0      873.37      907.32     92.86 o
   7  13   0     5010.90     5088.21    400.72 o
   8  13   0        0.23       45.93     76.30 o
   9  13   0     3079.54     3199.03    165.26 o
  10  13   0        1.64      -49.21     71.63 o
  11  13   0     5134.04     5123.53    199.09 o
   0  14   0      200.80      184.90     95.03 o
   1  14   0      489.98      481.49     77.26 o
   2  14   0     1311.07     1394.26    121.41 o
   3  14   0        5.67      -61.71     61.71 o
   4  14   0      716.37      740.24     93.23 o
   5  14   0       90.07       84.38     62.60 o
   6  14   0      614.01      625.51     97.47 o
   7  14   0        9.67      -82.94     82.94 o
   8  14   0      661.55      636.49    102.44 o
   9  14   0      264.52      312.16     89.94 o
   1  15   0     4343.01     4531.08    163.90 o
   2  15   0      298.56      203.90     69.74 o
   3  15   0     8218.02     8367.74    263.80 o
   4  15   0       17.94      -57.76     57.76 o
   5  15   0     3486.85     3575.46    218.08 o
   6  15   0        4.51       -5.83     73.91 o
   7  15   0     1296.93     1575.15    129.13 o
   0  16   0     6123.61     6645.20    351.76 o
   1  16   0       64.88       85.18     61.60 o
   2  16   0      873.81      934.93     87.10 o
   3  16   0      202.78       71.44     63.00 o
   4  16   0      942.29      898.28    121.20 o
 -17   0   1      405.35      771.22    340.29 o
 -15   0   1     3774.00     3828.67    267.33 o
 -13   0   1       40.34       72.43     49.24 o
 -11   0   1     2187.00     2137.11     86.67 o
  -9   0   1     1733.98     1978.18     94.13 o
  -7   0   1     3537.58     3005.40     87.59 o
  -5   0   1      962.87     1585.54     56.20 o
   3   0   1    20440.85    18842.63    296.42 o
   5   0   1     1812.07     2303.10     78.58 o
   7   0   1     2857.13     2672.06    125.65 o
   9   0   1     3519.13     3606.21    130.12 o
  11   0   1       89.21       15.00    107.60 o
  13   0   1     1151.02     1339.43    131.96 o
  15   0   1      136.43      152.37    150.75 o
  17   0   1      643.88      840.16    165.50 o
 -18   1   1      137.41      257.95     74.61 o
 -17   1   1     7121.23     7265.39    198.67 o
 -16   1   1       10.81        5.54     52.19 o
 -15   1   1     5010.11     4868.04    137.03 o
 -14   1   1      452.63      508.75     61.02 o
 -13   1   1    14842.92    14702.12    184.11 o
 -12   1   1      935.83     1034.23     50.13 o
 -11   1   1    11913.27    12132.43    151.00 o
 -10   1   1      466.76      524.42     50.64 o
  -9   1   1    14850.14    14848.03    156.20 o
  -8   1   1     1382.20     1537.13     47.29 o
  -7   1   1    15626.56    15363.87    154.81 o
  -6   1   1     7509.06     8388.19     97.35 o
  -5   1   1     9445.10     8912.92    101.24 o
  -4   1   1       67.43       -0.58     14.53 o
  -3   1   1    23626.65    21691.94    417.22 o
  -2   1   1     1764.89     1890.98     67.73 o
   2   1   1     9294.75     9408.74    114.51 o
   3   1   1    31666.38    31081.62    323.61 o
   4   1   1      219.84      206.27     26.92 o
   5   1   1    31591.86    31408.92    323.09 o
   6   1   1      336.71      391.53     32.16 o
   7   1   1    13967.38    14034.30    159.47 o
   8   1   1      236.65      292.01     31.49 o
   9   1   1    22614.21    22234.64    258.35 o
  10   1   1      513.52      491.81     47.56 o
  11   1   1    17398.06    17315.26    384.42 o
  12   1   1      215.45      320.20     62.47 o
  13   1   1     7241.60     7406.93    192.49 o
  14   1   1      250.14      244.94     93.66 o
  15   1   1     6059.92     5973.78    186.63 o
  16   1   1      385.44      446.24     81.65 o
  17   1   1     4696.64     4553.71    209.99 o
 -18   2   1       20.08      -35.67     64.22 o
 -17   2   1     2729.41     2756.90    251.50 o
 -16   2   1      304.44      289.37     63.97 o
 -15   2   1      807.96      866.82     74.87 o
 -14   2   1     4654.89     4807.87    131.18 o
 -13   2   1     2860.06     2974.42     94.55 o
 -12   2   1      591.04      638.13     46.96 o
 -11   2   1      154.78      131.53     32.91 o
 -10   2   1      562.91      656.55     41.62 o
  -9   2   1     4251.31     4179.49     84.31 o
  -8   2   1     4967.94     4899.06     85.18 o
  -7   2   1       69.09      141.80     24.93 o
  -6   2   1      382.68      529.73     32.32 o
  -5   2   1    22866.19    23810.96    198.26 o
  -4   2   1     1559.24     1375.75     34.36 o
  -3   2   1     2696.01     3472.67     58.61 o
  -2   2   1     1611.04     1883.78     64.52 o
  -1   2   1    27343.71    28444.48    538.56 o
   0   2   1     2004.56     2259.13     76.47 o
   1   2   1     9604.37     9300.74     99.61 o
   2   2   1    11683.87    11166.61    137.72 o
   3   2   1     6504.88     6852.46    104.17 o
   4   2   1     1003.42      884.73     34.78 o
   5   2   1     6163.03     5794.45     88.32 o
   6   2   1    12284.28    12131.98    148.61 o
   7   2   1     9308.26     9811.78    120.77 o
   8   2   1     9363.20     9955.57    138.69 o
   9   2   1       47.60       51.78     30.07 o
  10   2   1        9.60       12.79     35.11 o
  11   2   1     4033.93     4028.27    166.03 o
  12   2   1     1601.33     1803.30    114.47 o
  13   2   1       65.41      103.08     57.59 o
  14   2   1     3243.09     2893.33    132.09 o
  15   2   1     1135.65     1222.66    118.89 o
  16   2   1        6.00       38.11     82.15 o
  17   2   1       10.93       38.49     68.96 o
 -18   3   1      452.30      337.09     77.71 o
 -17   3   1     2013.65     1922.54    118.50 o
 -16   3   1      264.60      296.48     69.09 o
 -15   3   1     8383.30     8418.88    177.68 o
 -14   3   1       90.67      104.07     56.16 o
 -13   3   1     5598.81     5476.76    138.18 o
 -12   3   1       75.22       54.41     35.43 o
 -11   3   1     7446.37     7861.69    122.35 o
 -10   3   1      296.85      323.05     34.93 o
  -9   3   1     9365.45     9442.25    128.23 o
  -8   3   1     4303.80     4402.17    105.96 o
  -7   3   1    11276.35    11242.05    123.34 o
  -6   3   1       65.76      105.98     21.81 o
  -5   3   1    25822.38    24877.31    197.16 o
  -4   3   1      181.05      161.37     17.31 o
  -3   3   1    11316.07    12045.03    111.41 o
  -2   3   1       77.89       86.02     15.68 o
  -1   3   1    38172.17    34866.41    331.62 o
   0   3   1    12826.82    13381.26    159.09 o
   1   3   1    27897.37    28055.59    372.12 o
   2   3   1     6252.49     6669.23     89.73 o
   3   3   1    27443.76    26685.88    199.11 o
   4   3   1     3533.63     3719.33     63.92 o
   5   3   1    15796.76    16018.56    244.16 o
   6   3   1     5577.24     5999.45    103.12 o
   7   3   1    24629.64    25356.12    244.06 o
   8   3   1      685.43      743.71     40.97 o
   9   3   1    10438.19    10148.08    170.01 o
  10   3   1     1089.17     1058.28     67.76 o
  11   3   1     2660.19     2774.43    113.72 o
  12   3   1      167.37      231.49     60.57 o
  13   3   1    10725.46    10980.58    240.56 o
  14   3   1      185.16       44.07     74.42 o
  15   3   1     3854.43     3444.15    219.64 o
  16   3   1      232.00      202.43     73.08 o
  17   3   1     1888.50     2003.90    176.60 o
 -17   4   1      268.75      161.40     73.60 o
 -16   4   1     2758.14     3117.25    152.63 o
 -15   4   1      526.64      491.45     66.98 o
 -14   4   1      275.46      234.00     62.01 o
 -13   4   1     1167.04     1131.59     82.33 o
 -12   4   1     5979.88     6199.10    118.37 o
 -11   4   1     6336.14     6203.70    114.73 o
 -10   4   1     5259.03     5336.39    102.34 o
  -9   4   1       33.47       54.21     29.03 o
  -8   4   1     5068.88     5301.33     87.52 o
  -7   4   1     8256.84     8493.78    107.56 o
  -6   4   1      623.08      486.75     28.88 o
  -5   4   1     4056.97     3820.14     59.15 o
  -4   4   1     5116.07     5531.88     68.58 o
  -3   4   1    10346.40    11342.41    123.66 o
  -2   4   1     5711.65     5568.83     79.73 o
  -1   4   1     4116.96     4428.65     76.00 o
   0   4   1     9500.09     9586.42    111.74 o
   1   4   1     8636.03     8568.08     95.56 o
   2   4   1     2796.74     3094.99     55.26 o
   3   4   1       17.60       33.37     16.32 o
   4   4   1    55565.61    56792.14    397.10 o
   5   4   1     2929.71     3046.44     57.51 o
   6   4   1      952.30      931.13     35.24 o
   7   4   1       54.32       82.37     22.87 o
   8   4   1     9788.87     9669.79    138.44 o
   9   4   1     3394.81     3329.24     91.71 o
  10   4   1     7251.01     7275.72    271.68 o
  11   4   1      273.47      329.51     67.01 o
  12   4   1     4035.72     4045.32    156.26 o
  13   4   1      772.23      739.29     83.14 o
  14   4   1      279.61      333.24     73.79 o
  15   4   1      517.11      526.83    134.81 o
  16   4   1     1609.10     1481.32    157.36 o
  17   4   1     1611.23     1520.09    114.59 o
 -17   5   1     1608.20     1875.23    172.03 o
 -16   5   1      838.99      835.23     89.18 o
 -15   5   1     2375.80     2429.12    154.21 o
 -14   5   1     1706.33     1914.03    105.37 o
 -13   5   1     1638.75     1791.25     97.47 o
 -12   5   1      738.34      797.18     57.56 o
 -11   5   1     6865.68     6893.44    125.06 o
 -10   5   1      899.26     1053.81     53.93 o
  -9   5   1    11576.91    11854.03    154.11 o
  -8   5   1     2019.55     2119.50     60.04 o
  -7   5   1     7790.97     7671.46    116.06 o
  -6   5   1     1054.65     1263.83     38.43 o
  -5   5   1    11465.21    11811.63    131.96 o
  -4   5   1      749.95      692.38     31.57 o
  -3   5   1    22886.15    21865.79    204.78 o
  -2   5   1     6611.33     7031.94     86.82 o
  -1   5   1     8126.40     8195.43    100.03 o
   0   5   1     6697.05     6774.09     97.19 o
   1   5   1    30364.38    29673.74    254.82 o
   2   5   1     2258.89     2517.94     63.51 o
   3   5   1     9921.63     9718.21    108.80 o
   4   5   1     9148.42     9417.46     94.38 o
   5   5   1     7478.79     7583.81    110.44 o
   6   5   1     2698.54     2713.59     58.26 o
   7   5   1     6923.22     6696.42    100.64 o
   8   5   1      325.67      342.25     39.15 o
   9   5   1     2442.38     2639.92     94.62 o
  10   5   1       80.03      125.36     51.64 o
  11   5   1     5204.05     5421.37    160.48 o
  12   5   1     1116.64      963.04     87.64 o
  13   5   1     2683.17     2582.21    127.14 o
  14   5   1      502.39      457.86     79.22 o
  15   5   1     1892.20     1954.57    122.61 o
  16   5   1        4.48       15.21     67.78 o
  17   5   1     2355.96     2184.10    173.63 o
 -17   6   1      372.93      292.11     89.88 o
 -16   6   1      702.38      777.04     89.93 o
 -15   6   1      501.71      496.70     91.63 o
 -14   6   1     4044.64     4040.57    153.07 o
 -13   6   1     1726.17     1618.96     95.50 o
 -12   6   1     6313.10     6332.03    147.45 o
 -11   6   1      166.92       96.45     50.48 o
 -10   6   1     6099.23     6194.87    110.41 o
  -9   6   1     5398.28     5541.14    100.50 o
  -8   6   1     6265.29     6138.09    101.10 o
  -7   6   1     2785.67     2784.06     66.52 o
  -6   6   1    17299.47    17163.69    170.44 o
  -5   6   1        9.20       16.93     23.01 o
  -4   6   1     4760.92     4508.83     73.77 o
  -3   6   1     7313.98     7303.55     98.13 o
  -2   6   1    14092.47    14291.19    169.45 o
  -1   6   1     1541.85     1460.16     42.98 o
   0   6   1     6561.72     6801.33     90.37 o
   1   6   1      780.39      837.07     36.13 o
   2   6   1    11347.64    11150.34    123.74 o
   3   6   1     6282.53     6239.68     89.68 o
   4   6   1    14505.42    14512.94    137.86 o
   5   6   1      436.83      494.98     33.06 o
   6   6   1    16601.78    17182.91    164.36 o
   7   6   1      478.59      412.06     40.47 o
   8   6   1     2933.35     2937.84     83.26 o
   9   6   1      406.41      447.67     60.67 o
  10   6   1    11707.74    12167.41    279.88 o
  11   6   1      570.37      594.81     78.05 o
  12   6   1     1494.24     1609.62    105.19 o
  13   6   1     1627.28     1597.99    109.39 o
  14   6   1     2666.44     2800.90    137.12 o
  15   6   1     1311.96     1287.52    125.04 o
  16   6   1     3299.73     3142.98    149.56 o
 -16   7   1      137.65      109.91     80.06 o
 -15   7   1       77.34       64.89     77.02 o
 -14   7   1      871.14      872.40     91.41 o
 -13   7   1     1611.31     1705.41    117.42 o
 -12   7   1     3038.23     3161.59    122.16 o
 -11   7   1     2241.68     2290.94     87.71 o
 -10   7   1      270.16      189.46     41.81 o
  -9   7   1      565.37      696.93     49.99 o
  -8   7   1     1062.29     1086.72     55.12 o
  -7   7   1     6837.01     6960.93    107.11 o
  -6   7   1     2463.39     2624.91     65.45 o
  -5   7   1     7750.25     7881.10    107.23 o
  -4   7   1      535.23      561.68     34.85 o
  -3   7   1     6899.75     6997.49    101.92 o
  -2   7   1     3498.72     3497.97     70.76 o
  -1   7   1    15854.85    15757.63    162.50 o
   0   7   1      995.63     1100.35     43.24 o
   1   7   1     5040.04     5014.85     83.14 o
   2   7   1     7059.55     7218.47    124.85 o
   3   7   1    10194.56     9966.54    151.64 o
   4   7   1     1380.02     1409.60     55.53 o
   5   7   1     9859.91     9573.90    119.63 o
   6   7   1      133.78      113.92     36.77 o
   7   7   1      662.77      702.38     49.08 o
   8   7   1     2536.76     2505.55     86.27 o
   9   7   1     1092.43     1197.65     95.39 o
  10   7   1      853.50      949.57     83.34 o
  11   7   1     2092.44     2152.25    116.03 o
  12   7   1      386.48      405.67    104.27 o
  13   7   1      121.96      186.01     69.66 o
  14   7   1     1487.97     1398.54    109.79 o
  15   7   1     1488.29     1462.72    120.00 o
  16   7   1      875.29      791.47    144.58 o
 -16   8   1     2758.62     2604.48    190.51 o
 -15   8   1      612.56      687.09    177.91 o
 -14   8   1     1736.72     1975.01    139.58 o
 -13   8   1      168.42      226.80     70.89 o
 -12   8   1     2772.32     2806.24    122.18 o
 -11   8   1      282.74      212.97     61.40 o
 -10   8   1     4525.00     4375.56    108.50 o
  -9   8   1      628.46      730.40     54.27 o
  -8   8   1    13960.59    14020.06    182.83 o
  -7   8   1      934.15      940.22     48.87 o
  -6   8   1     6717.30     6567.17    105.71 o
  -5   8   1       10.21        6.17     26.95 o
  -4   8   1    20217.47    20246.98    204.83 o
  -3   8   1     1274.26     1512.02     53.71 o
  -2   8   1     6294.48     6150.68     99.33 o
  -1   8   1       51.82       50.01     26.80 o
   0   8   1    36283.38    36810.58    313.88 o
   1   8   1     1490.05     1461.42     52.23 o
   2   8   1    19943.66    19936.24    201.39 o
   3   8   1      103.87      145.19     28.75 o
   4   8   1     8047.75     7896.97    121.84 o
   5   8   1      756.85      714.72     41.61 o
   6   8   1    10714.60    10573.18    148.10 o
   7   8   1       48.57       80.21     39.34 o
   8   8   1    12749.15    12583.38    214.80 o
   9   8   1      491.06      515.07     70.60 o
  10   8   1      156.49      327.84     68.10 o
  11   8   1       15.15       37.02     60.59 o
  12   8   1     5338.47     5054.32    232.73 o
  13   8   1     1369.58     1353.90    123.30 o
  14   8   1     2584.33     2693.82    139.21 o
  15   8   1      391.48      468.70     85.29 o
 -15   9   1      582.16      468.29     95.99 o
 -14   9   1      546.97      622.76     99.63 o
 -13   9   1      179.46       78.94     76.94 o
 -12   9   1     4243.01     4201.86    192.56 o
 -11   9   1      774.94      906.29     82.11 o
 -10   9   1     1780.23     1934.05     93.10 o
  -9   9   1     1926.38     1866.57     77.66 o
  -8   9   1      989.21     1040.12     61.13 o
  -7   9   1     1686.82     1799.92     65.75 o
  -6   9   1     3400.30     3251.06     80.02 o
  -5   9   1      391.44      454.50     43.69 o
  -4   9   1     2647.75     2753.44     70.74 o
  -3   9   1      910.94      891.22     48.62 o
  -2   9   1      637.18      711.35     44.02 o
  -1   9   1     1142.49     1168.37     58.17 o
   0   9   1     2414.20     2451.51    104.50 o
   1   9   1     1862.48     1893.14     93.26 o
   2   9   1     1144.27     1176.27     52.24 o
   3   9   1     1303.54     1404.80     74.63 o
   4   9   1      622.21      664.03     44.89 o
   5   9   1      513.79      484.91     40.08 o
   6   9   1      234.93      158.68     40.59 o
   7   9   1     1240.61     1239.35     78.10 o
   8   9   1      727.58      733.52     79.10 o
   9   9   1      448.22      528.42     76.71 o
  10   9   1     2121.02     2160.35    119.38 o
  11   9   1       21.53       28.69     61.56 o
  12   9   1      508.84      505.87     81.73 o
  13   9   1      812.12      819.02    122.27 o
  14   9   1     1088.20      979.96    109.43 o
 -14  10   1     2917.06     3170.76    164.63 o
 -13  10   1        1.04      107.46     76.58 o
 -12  10   1     1937.10     2126.73    193.94 o
 -11  10   1      434.21      553.96     92.44 o
 -10  10   1    10662.82    11435.00    289.50 o
  -9  10   1      937.63      880.90     81.13 o
  -8  10   1     3297.12     3421.14     99.03 o
  -7  10   1      200.93      220.10     40.80 o
  -6  10   1    15845.67    16143.94    190.71 o
  -5  10   1      624.40      619.88     52.42 o
  -4  10   1    10030.84     9998.48    139.60 o
  -3  10   1      137.10      148.11     36.58 o
  -2  10   1    18859.76    19192.67    236.57 o
  -1  10   1      113.75      130.00     35.15 o
   0  10   1     5787.60     5727.12    107.50 o
   1  10   1     1898.21     2100.26     69.11 o
   2  10   1    17271.24    17248.18    198.59 o
   3  10   1       17.89       23.49     32.48 o
   4  10   1     6399.56     6626.94    125.49 o
   5  10   1       74.93       28.58     35.54 o
   6  10   1     9783.05     9640.98    177.53 o
   7  10   1       36.44       37.89     49.23 o
   8  10   1     1995.77     2139.62    115.98 o
   9  10   1       21.27       18.09     66.22 o
  10  10   1     5300.30     5166.13    195.05 o
  11  10   1      234.85      375.74     79.49 o
  12  10   1     1636.64     1517.12    154.44 o
  13  10   1       62.00       -1.33     69.07 o
  14  10   1     3235.59     3321.15    189.02 o
 -13  11   1       39.87        8.15     93.84 o
 -12  11   1      248.22      287.12     85.68 o
 -11  11   1       10.26      104.89     78.10 o
 -10  11   1     1829.14     2125.38    136.06 o
  -9  11   1      179.00      193.69     69.57 o
  -8  11   1     4779.36     4555.86    171.78 o
  -7  11   1      155.18      145.07     45.52 o
  -6  11   1      897.34      878.86     56.88 o
  -5  11   1       21.00       25.90     36.56 o
  -4  11   1     1394.24     1567.06     65.05 o
  -3  11   1       28.26       41.61     36.65 o
  -2  11   1     3227.31     3292.36     90.23 o
  -1  11   1      650.09      709.82     56.10 o
   0  11   1     1499.86     1594.15     70.79 o
   1  11   1      257.79      294.81     46.61 o
   2  11   1      189.12      195.99     42.63 o
   3  11   1      169.74      177.73     45.22 o
   4  11   1      666.84      776.70     58.91 o
   5  11   1        1.37       49.28     41.58 o
   6  11   1     1537.56     1632.09    113.50 o
   7  11   1     1514.43     1748.47    113.89 o
   8  11   1       33.49       21.28     60.80 o
   9  11   1        0.72       94.80     65.35 o
  10  11   1      148.71      235.87     89.40 o
  11  11   1       88.90       84.64     71.24 o
  12  11   1     2059.97     2208.95    156.05 o
  13  11   1       43.67      -79.79     79.79 o
 -12  12   1     4795.76     5167.14    238.38 o
 -11  12   1      379.00      246.48    148.47 o
 -10  12   1     1907.65     1832.34    137.67 o
  -9  12   1      288.13      405.19    112.76 o
  -8  12   1     6880.96     6791.11    195.05 o
  -7  12   1     1193.53     1203.56    149.04 o
  -6  12   1     3800.17     3586.42    108.09 o
  -5  12   1      269.07      293.04     49.37 o
  -4  12   1     7502.97     7867.87    143.38 o
  -3  12   1      752.20      840.07     63.71 o
  -2  12   1     8242.84     8466.22    180.40 o
  -1  12   1      111.56       74.14     47.24 o
   0  12   1     8670.98     8740.67    169.83 o
   1  12   1      229.76      259.76     59.12 o
   2  12   1     4645.88     4766.48    124.88 o
   3  12   1      239.96      260.59     53.14 o
   4  12   1    13702.15    13808.33    205.68 o
   5  12   1      408.76      495.71     57.18 o
   6  12   1     2571.37     3016.88    121.68 o
   7  12   1      385.40      227.97     64.24 o
   8  12   1     3208.98     3517.64    154.58 o
   9  12   1      407.14      370.07     81.64 o
  10  12   1     4492.91     4314.56    181.50 o
  11  12   1       81.11      184.25     86.14 o
  12  12   1     2645.28     2432.31    223.40 o
 -11  13   1        5.83      -19.64     76.71 o
 -10  13   1      737.93      658.00    102.13 o
  -9  13   1      380.80      501.96    110.33 o
  -8  13   1      411.75      445.62     92.71 o
  -7  13   1      276.08      257.73     81.49 o
  -6  13   1      277.51      403.43     73.75 o
  -5  13   1     1076.41      999.58     88.01 o
  -4  13   1     1305.89     1244.98     85.10 o
  -3  13   1     1563.31     1640.22    137.69 o
  -2  13   1     1197.16     1352.44     89.36 o
  -1  13   1      857.20      923.80     78.25 o
   0  13   1      463.89      547.40     67.48 o
   1  13   1     1734.67     1870.72     89.53 o
   2  13   1     1966.91     1974.92     91.72 o
   3  13   1      143.35      173.75     51.27 o
   4  13   1      866.79      932.46     76.74 o
   5  13   1       40.18       55.31     54.23 o
   6  13   1      423.59      355.61     68.91 o
   7  13   1      844.82      760.72     84.46 o
   8  13   1     1280.49     1412.82    108.36 o
   9  13   1       13.21       98.05     69.63 o
  10  13   1     1040.48     1183.20    196.95 o
  -9  14   1      183.19       85.05     83.24 o
  -8  14   1     2464.98     2696.34    165.36 o
  -7  14   1      566.75      692.97     89.84 o
  -6  14   1     3657.51     3727.46    145.93 o
  -5  14   1     1583.54     1492.50    102.84 o
  -4  14   1     1116.68     1439.14    109.74 o
  -3  14   1      158.02      198.23     67.74 o
  -2  14   1     3685.76     3855.51    144.49 o
  -1  14   1        9.88      155.49     65.39 o
   0  14   1     2414.06     2793.34    115.34 o
   1  14   1       60.91        2.16     53.28 o
   2  14   1     5302.26     5414.14    238.27 o
   3  14   1       71.09       20.31     51.59 o
   4  14   1     1144.81     1296.13     95.93 o
   5  14   1        2.15       23.92     62.60 o
   6  14   1     5099.92     5250.73    289.81 o
   7  14   1      254.74      289.44     87.42 o
   8  14   1     3555.88     3749.07    203.64 o
   9  14   1       10.38       56.31     78.53 o
  -7  15   1      936.12      938.88     96.01 o
  -6  15   1     1382.37     1389.82    132.80 o
  -5  15   1     1382.14     1378.20    104.18 o
  -4  15   1      842.21      780.58     83.32 o
  -3  15   1     1743.40     1880.67    113.80 o
  -2  15   1       63.18        7.47     64.34 o
  -1  15   1     1047.05     1081.11     93.62 o
   0  15   1     2015.28     2153.91    115.14 o
   1  15   1     1531.44     1555.73     99.02 o
   2  15   1     1294.31     1258.64    118.29 o
   3  15   1      859.78      709.59     93.90 o
   4  15   1      487.48      440.31     93.31 o
   5  15   1      531.87      640.78    105.97 o
   6  15   1      614.42      616.76    100.73 o
   7  15   1      795.07      940.62    110.55 o
  -4  16   1     1782.60     1715.55    125.20 o
  -3  16   1     1271.50     1334.40     96.17 o
  -2  16   1      277.37      292.05     68.65 o
  -1  16   1      126.06      141.04     68.59 o
   0  16   1     1641.91     1820.21    104.20 o
   1  16   1      481.91      428.67     91.24 o
   2  16   1      965.06      831.46     99.43 o
   3  16   1       27.01       45.90     72.20 o
 -18   0   2      399.68      259.07    121.26 o
 -16   0   2      506.39      652.53     94.86 o
 -14   0   2     2359.19     2465.59    108.42 o
 -12   0   2     8763.83     8923.80    174.39 o
 -10   0   2      256.90      284.37     44.22 o
  -8   0   2    53232.98    54310.21    522.86 o
  -6   0   2    31292.32    30884.31    346.38 o
  -4   0   2    14456.55    15832.48    247.42 o
  -2   0   2    55425.30    53070.94    974.44 o
   2   0   2     9991.51     9125.09    133.09 o
   4   0   2    36393.75    38113.70    480.99 o
   6   0   2      142.00      215.86     59.89 o
   8   0   2    30640.41    30079.06    607.33 o
  10   0   2     1322.08     1483.10    126.17 o
  12   0   2     4288.94     4520.08    363.23 o
  14   0   2     4182.00     3656.44    245.25 o
  16   0   2     2846.86     2444.27    179.05 o
 -18   1   2     2442.66     2533.71    130.74 o
 -17   1   2      704.92      609.93     84.16 o
 -16   1   2     2143.29     2334.07    100.35 o
 -15   1   2      113.46       54.07     42.62 o
 -14   1   2     5567.19     5654.57    108.95 o
 -13   1   2       38.71       56.01     33.61 o
 -12   1   2    10879.85    11018.49    139.28 o
 -11   1   2     1532.71     1695.21     55.24 o
 -10   1   2    16418.84    16495.04    173.27 o
  -9   1   2       75.39       93.51     32.75 o
  -8   1   2     7937.60     8037.89    107.68 o
  -7   1   2       25.83       78.79     22.02 o
  -6   1   2    25356.92    24914.32    240.02 o
  -5   1   2     1596.57     2025.90     45.66 o
  -4   1   2     6885.66     6164.66     84.85 o
  -3   1   2     1798.78     1862.28     32.18 o
  -2   1   2     1982.53     1583.10     27.38 o
   1   1   2      279.07      186.62     21.71 o
   2   1   2    22274.61    23674.09    211.39 o
   3   1   2     3443.34     3057.67     53.06 o
   4   1   2    20239.06    20173.67    214.67 o
   5   1   2       83.86       22.35     35.02 o
   6   1   2    11350.64    11684.08    135.23 o
   7   1   2     1441.11     1531.13     55.03 o
   8   1   2    24816.78    24782.24    268.31 o
   9   1   2      239.69      182.91     58.50 o
  10   1   2     7796.73     7651.29    168.56 o
  11   1   2      106.01       98.00     49.14 o
  12   1   2     4791.17     4479.39    264.11 o
  13   1   2       15.18      -26.14     51.85 o
  14   1   2     6156.26     6012.49    177.49 o
  15   1   2        1.63       36.10     60.93 o
  16   1   2     3305.19     3055.60    137.94 o
  17   1   2      331.46      355.06     74.88 o
 -18   2   2     1756.94     1984.04    140.43 o
 -17   2   2     1056.73     1033.27     95.85 o
 -16   2   2     1024.81     1108.89     84.64 o
 -15   2   2      403.76      483.28     57.74 o
 -14   2   2     2754.49     2879.15     82.10 o
 -13   2   2     2846.89     2742.27     75.86 o
 -12   2   2     1701.77     1772.79     65.09 o
 -11   2   2      813.52      900.78     47.91 o
 -10   2   2    17262.52    17635.77    182.32 o
  -9   2   2     3013.71     3233.61     72.60 o
  -8   2   2     7926.16     7803.03    106.05 o
  -7   2   2     3661.35     3821.11     65.99 o
  -6   2   2    26946.50    28603.96    221.90 o
  -5   2   2       44.34       22.85     16.30 o
  -4   2   2    48828.54    50458.30    359.72 o
  -3   2   2        5.06       20.42     13.62 o
  -2   2   2    33135.05    35484.46    311.66 o
  -1   2   2    21227.34    20736.45    187.10 o
   0   2   2     9360.07     8073.17     91.67 o
   1   2   2    34493.82    37809.25    344.77 o
   2   2   2     6365.41     5631.39     77.73 o
   3   2   2    10434.03    11876.67    187.04 o
   4   2   2     5716.77     5505.27    127.00 o
   5   2   2     2922.55     2673.17     60.59 o
   6   2   2    18541.42    19022.54    262.88 o
   7   2   2     1676.70     1646.62     57.07 o
   8   2   2     2925.96     2797.85     77.88 o
   9   2   2     1888.03     1806.25    101.86 o
  10   2   2    10168.71    10193.96    199.98 o
  11   2   2     3064.85     3341.15    145.22 o
  12   2   2     2675.76     2547.90    138.96 o
  13   2   2       96.83       61.21     61.35 o
  14   2   2     3946.63     3874.11    145.66 o
  15   2   2     1414.84     1169.86    142.35 o
  16   2   2     1342.51     1516.58    109.56 o
  17   2   2       93.68       67.64     67.07 o
 -18   3   2     1469.31     1618.60    126.66 o
 -17   3   2      218.03      141.61     70.29 o
 -16   3   2     2418.10     2504.44    111.95 o
 -15   3   2        9.02      -10.35     44.65 o
 -14   3   2     3832.42     3766.38     95.53 o
 -13   3   2      751.64      821.13     54.52 o
 -12   3   2     3097.66     3268.65     83.78 o
 -11   3   2     2435.33     2657.90     72.46 o
 -10   3   2     4374.81     4343.90     89.51 o
  -9   3   2     3070.04     3165.86     73.28 o
  -8   3   2    28095.35    28037.76    236.97 o
  -7   3   2     5967.90     6326.83     86.81 o
  -6   3   2     2656.77     2727.39     53.90 o
  -5   3   2     5176.34     5183.88    100.15 o
  -4   3   2     8384.63     7567.60     83.92 o
  -3   3   2     2109.85     1872.11     47.51 o
  -2   3   2    37853.69    38078.30    341.89 o
  -1   3   2     2029.37     2019.22     41.89 o
   0   3   2     4297.26     3963.61     57.87 o
   1   3   2     2209.16     1910.62     40.03 o
   2   3   2    10733.17     9908.86    123.16 o
   3   3   2      682.10      741.02     34.41 o
   4   3   2    35833.43    39084.54    327.00 o
   5   3   2      556.70      482.06     34.40 o
   6   3   2    19829.92    19702.54    198.27 o
   7   3   2     1227.60     1335.69     49.45 o
   8   3   2     1636.67     1585.73     62.31 o
   9   3   2      868.98      940.66     68.40 o
  10   3   2     6659.41     6740.25    162.32 o
  11   3   2      306.06      272.05     58.77 o
  12   3   2     5913.07     5631.64    173.54 o
  13   3   2      648.52      812.52     82.78 o
  14   3   2     1053.40     1006.45    145.22 o
  15   3   2      705.72      782.36     88.23 o
  16   3   2     2465.83     3042.42    138.26 o
  17   3   2     1661.44     1630.53    109.61 o
 -18   4   2     1179.04     1100.91     97.97 o
 -17   4   2      494.93      700.62     86.41 o
 -16   4   2     4288.97     4428.58    142.03 o
 -15   4   2     1493.39     1429.95     82.95 o
 -14   4   2       58.37      107.97     45.23 o
 -13   4   2     4454.77     4619.99    105.44 o
 -12   4   2     4154.24     4358.54     97.76 o
 -11   4   2     5255.73     5299.17    105.78 o
 -10   4   2     5901.03     5872.26    105.89 o
  -9   4   2     2417.70     2489.53     64.70 o
  -8   4   2     3217.72     3383.14     71.03 o
  -7   4   2     8518.99     8539.75    100.19 o
  -6   4   2     3439.28     3486.58     59.49 o
  -5   4   2     3539.53     3988.08     63.13 o
  -4   4   2    27650.52    28094.97    244.51 o
  -3   4   2     5603.25     4904.46    114.90 o
  -2   4   2      895.62      826.11     26.60 o
  -1   4   2     3618.53     4820.58     69.32 o
   0   4   2    16529.87    16404.19    172.29 o
   1   4   2    16017.13    15579.18    151.33 o
   2   4   2    10909.73    11326.97    118.85 o
   3   4   2       41.30      133.78     25.52 o
   4   4   2    17791.00    17779.58    195.51 o
   5   4   2       21.95       30.47     24.98 o
   6   4   2     8294.42     8259.96    200.15 o
   7   4   2     4677.16     4781.53     89.24 o
   8   4   2     7677.16     7628.24    160.67 o
   9   4   2     1851.95     1768.79    101.70 o
  10   4   2     5987.82     5865.48    169.03 o
  11   4   2      726.38      737.22     71.99 o
  12   4   2     7147.07     6754.20    179.94 o
  13   4   2     2586.18     2514.88    210.34 o
  14   4   2       37.21      124.55     65.18 o
  15   4   2     1242.35     1232.92    102.18 o
  16   4   2     1982.32     1912.43    116.29 o
  17   4   2      674.84      779.66    120.62 o
 -17   5   2       54.70        1.16     64.64 o
 -16   5   2     1176.14     1258.29    124.52 o
 -15   5   2     1049.71     1080.38     76.67 o
 -14   5   2     1475.33     1628.67     95.92 o
 -13   5   2     3924.48     4201.65    102.93 o
 -12   5   2     2750.10     2816.60     86.83 o
 -11   5   2       44.27       58.26     35.12 o
 -10   5   2     3946.33     3993.54     86.97 o
  -9   5   2     6426.53     6700.73    106.27 o
  -8   5   2     1018.09     1052.07     45.47 o
  -7   5   2     5929.81     6239.28    108.44 o
  -6   5   2     9572.47     9581.80    112.68 o
  -5   5   2     2102.31     2020.20     49.99 o
  -4   5   2     3268.95     3228.07     88.21 o
  -3   5   2     3852.73     3830.76     93.87 o
  -2   5   2     3611.78     3259.53     71.60 o
  -1   5   2    11278.30    11398.57    113.19 o
   0   5   2    27940.19    28094.34    223.09 o
   1   5   2     2437.93     2143.33     49.01 o
   2   5   2    11222.80    11464.47    108.64 o
   3   5   2     3041.74     3211.06     58.37 o
   4   5   2     7393.86     6762.01    101.24 o
   5   5   2     4296.03     4233.18     76.22 o
   6   5   2    11575.96    12165.48    147.58 o
   7   5   2     2264.14     2295.81     66.87 o
   8   5   2     5230.93     5374.83    138.41 o
   9   5   2     1629.55     1673.32     86.39 o
  10   5   2     2905.21     2618.70    109.58 o
  11   5   2      276.86      320.61     62.37 o
  12   5   2      832.72      881.64     82.21 o
  13   5   2     1824.23     1797.29    125.20 o
  14   5   2      978.74     1167.81    116.68 o
  15   5   2     2454.84     2393.04    126.18 o
  16   5   2      747.09      642.94     86.62 o
 -17   6   2     2660.32     2469.95    239.83 o
 -16   6   2      348.16      448.15     78.11 o
 -15   6   2     2855.66     2748.45    169.98 o
 -14   6   2     5398.48     5185.94    175.68 o
 -13   6   2     3402.83     3516.19    107.89 o
 -12   6   2      834.06     1005.85     62.73 o
 -11   6   2     3654.08     3892.45     97.19 o
 -10   6   2      603.90      533.12     43.70 o
  -9   6   2     9656.28     9256.00    138.82 o
  -8   6   2     2430.00     2498.13     65.33 o
  -7   6   2      231.11      259.04     33.73 o
  -6   6   2     6746.25     7069.93     99.13 o
  -5   6   2    19590.76    19529.64    180.05 o
  -4   6   2      745.87      854.97     38.50 o
  -3   6   2     3273.93     3398.03     66.36 o
  -2   6   2     7767.03     7629.24    103.65 o
  -1   6   2     3694.05     3445.56     66.57 o
   0   6   2     1108.43     1230.27     39.05 o
   1   6   2     4531.22     4602.50     71.57 o
   2   6   2     8762.76     8960.58    110.48 o
   3   6   2    15519.46    15502.06    148.62 o
   4   6   2      931.02      970.97     42.09 o
   5   6   2      385.47      436.03     34.47 o
   6   6   2    12371.00    12337.94    161.61 o
   7   6   2     7930.52     7892.50    184.92 o
   8   6   2     7192.28     7402.59    167.84 o
   9   6   2     1364.99     1263.56     80.34 o
  10   6   2     2310.21     2125.48    104.81 o
  11   6   2     2972.94     3096.59    127.40 o
  12   6   2      840.23      938.87     93.80 o
  13   6   2     2077.60     2213.48    119.17 o
  14   6   2     2829.67     2545.82    129.48 o
  15   6   2     1826.96     1594.85    132.45 o
  16   6   2       76.41       52.04     65.69 o
 -16   7   2     1010.15     1092.15     98.15 o
 -15   7   2     1893.29     1911.25    116.29 o
 -14   7   2       40.37       64.14     64.60 o
 -13   7   2     1467.71     1637.98    104.77 o
 -12   7   2      558.72      712.82     97.63 o
 -11   7   2     4865.39     5153.60    115.57 o
 -10   7   2     1613.21     1699.24     69.93 o
  -9   7   2     2977.67     2912.37     82.39 o
  -8   7   2      135.15      176.90     33.18 o
  -7   7   2     2637.63     2543.18     66.30 o
  -6   7   2     1814.92     1736.91     54.60 o
  -5   7   2     3268.67     3395.25     82.65 o
  -4   7   2    20165.11    20575.94    202.13 o
  -3   7   2     5339.84     5451.93    103.76 o
  -2   7   2      206.53      201.74     25.18 o
  -1   7   2     1921.18     1893.09     48.95 o
   0   7   2     6055.12     6076.52     83.97 o
   1   7   2     6868.57     6891.08    124.46 o
   2   7   2    23595.25    23866.21    192.27 o
   3   7   2     8974.40     8723.80    107.72 o
   4   7   2     2079.23     2044.72     63.91 o
   5   7   2     3806.15     3993.60    127.48 o
   6   7   2     1535.07     1633.82     67.29 o
   7   7   2     6302.15     6020.13    151.20 o
   8   7   2     3197.91     3199.19    162.72 o
   9   7   2     3478.66     3358.64    145.69 o
  10   7   2       30.56       97.68     54.74 o
  11   7   2     2417.71     2324.00    117.31 o
  12   7   2      136.93      163.06     68.27 o
  13   7   2     2786.45     2752.41    130.33 o
  14   7   2      360.08      235.04     74.90 o
  15   7   2      974.06      863.08     97.13 o
 -16   8   2      612.27      547.50     83.39 o
 -15   8   2     2921.34     2832.03    255.28 o
 -14   8   2      908.93     1053.54     97.52 o
 -13   8   2      983.67     1036.82     94.10 o
 -12   8   2      346.80      294.32     69.12 o
 -11   8   2     3972.20     4259.84    118.28 o
 -10   8   2      725.52      762.68     57.15 o
  -9   8   2     2267.96     2295.05     78.98 o
  -8   8   2      941.09      985.01     51.94 o
  -7   8   2    10637.97    10458.33    148.85 o
  -6   8   2       16.67       60.41     30.20 o
  -5   8   2     1684.71     1631.65     54.87 o
  -4   8   2      803.77      710.95     42.65 o
  -3   8   2    16572.14    16324.50    177.37 o
  -2   8   2      176.99      191.38     30.38 o
  -1   8   2    19396.49    19296.56    194.75 o
   0   8   2      491.60      506.36     36.69 o
   1   8   2    13485.49    13376.01    163.53 o
   2   8   2      806.67      863.78     45.13 o
   3   8   2     3015.86     2963.59     67.85 o
   4   8   2     2415.55     2470.08     63.59 o
   5   8   2    16677.63    16544.90    222.49 o
   6   8   2     2102.76     2044.99     85.75 o
   7   8   2      418.78      394.22     59.72 o
   8   8   2     1783.48     1728.28    116.86 o
   9   8   2     3041.85     3122.36    127.35 o
  10   8   2      972.83     1104.17     91.05 o
  11   8   2     1638.12     1573.29    104.27 o
  12   8   2      349.47      317.83     70.91 o
  13   8   2     1173.01     1155.41     99.40 o
  14   8   2      443.95      525.47     82.20 o
  15   8   2      296.80      281.66     76.70 o
 -15   9   2     1883.16     1661.28    129.58 o
 -14   9   2      887.53     1092.22    104.54 o
 -13   9   2     1398.10     1497.79    112.58 o
 -12   9   2      138.30      279.32     69.82 o
 -11   9   2     5680.39     5802.68    147.95 o
 -10   9   2      106.23       24.26     46.82 o
  -9   9   2     2462.12     2635.26     93.33 o
  -8   9   2     2212.55     2427.70     80.25 o
  -7   9   2      959.69      922.45     54.31 o
  -6   9   2       11.76      -20.58     30.14 o
  -5   9   2     5483.83     5466.85    133.26 o
  -4   9   2      211.07      262.21     39.01 o
  -3   9   2     1765.85     1813.57     66.10 o
  -2   9   2     5414.69     5245.92    103.73 o
  -1   9   2     1969.29     1994.63     66.40 o
   0   9   2      757.15      721.65     46.76 o
   1   9   2     8699.01     8912.77    134.76 o
   2   9   2       57.33       62.72     29.50 o
   3   9   2     6131.54     6114.54    106.42 o
   4   9   2     1051.54     1087.79     66.16 o
   5   9   2     8694.54     8718.68    239.04 o
   6   9   2     1714.55     1788.68     86.74 o
   7   9   2     5858.63     5582.72    184.67 o
   8   9   2       26.79        8.33     86.88 o
   9   9   2     3906.74     4035.16    154.30 o
  10   9   2      612.44      620.77     80.41 o
  11   9   2     6782.35     6806.09    194.38 o
  12   9   2      177.34      189.89     70.37 o
  13   9   2     1297.77     1388.29    105.83 o
  14   9   2      151.12      115.12     74.74 o
 -14  10   2      184.01      303.74    106.45 o
 -13  10   2     3549.93     3623.71    150.66 o
 -12  10   2      280.43      198.33    101.59 o
 -11  10   2     1239.95     1179.38    210.26 o
 -10  10   2      918.45      937.89     80.79 o
  -9  10   2     3637.80     3651.73    128.82 o
  -8  10   2      138.89      141.44     44.71 o
  -7  10   2     2695.00     2877.27     91.79 o
  -6  10   2      137.00      127.36     39.01 o
  -5  10   2     8103.79     7932.78    132.93 o
  -4  10   2      188.90      234.16     41.83 o
  -3  10   2     4424.32     4473.50    103.52 o
  -2  10   2        7.52      -31.56     31.56 o
  -1  10   2     9888.75     9933.92    152.41 o
   0  10   2      103.54      106.02     42.81 o
   1  10   2     8152.20     8008.65    144.59 o
   2  10   2      316.25      321.46     51.18 o
   3  10   2    10731.34    10239.35    169.66 o
   4  10   2      611.40      525.80     52.83 o
   5  10   2     4837.96     4807.07    136.32 o
   6  10   2       59.56       94.40     50.78 o
   7  10   2     6467.28     6485.89    232.63 o
   8  10   2      209.14      192.84     65.36 o
   9  10   2     1050.54     1045.09     91.68 o
  10  10   2      653.39      692.99     84.11 o
  11  10   2     2996.04     3223.49    144.96 o
  12  10   2        1.43       30.86     62.99 o
  13  10   2      718.65      731.00    104.86 o
 -13  11   2     2339.25     2450.04    129.67 o
 -12  11   2      502.03      394.21    128.71 o
 -11  11   2     1092.86     1330.48    154.00 o
 -10  11   2       76.79        6.03     69.21 o
  -9  11   2     2107.96     2322.77    120.02 o
  -8  11   2      284.22      260.20     54.56 o
  -7  11   2     3744.63     3836.57    117.02 o
  -6  11   2      215.70      163.41     54.28 o
  -5  11   2     1254.00     1302.31     74.70 o
  -4  11   2      382.35      403.21     54.27 o
  -3  11   2     2470.15     2545.47    109.86 o
  -2  11   2      175.20      232.98     47.50 o
  -1  11   2     6186.30     6060.40    143.63 o
   0  11   2        0.29      -11.16     44.27 o
   1  11   2     3925.19     4147.10    108.97 o
   2  11   2     1271.07     1266.18     75.31 o
   3  11   2     3803.31     3853.11    110.06 o
   4  11   2      647.19      691.40     60.67 o
   5  11   2     7360.58     7672.67    180.17 o
   6  11   2      441.13      582.06     87.04 o
   7  11   2     7803.44     7825.98    207.24 o
   8  11   2      156.95      208.67     66.21 o
   9  11   2     3013.78     3140.73    141.58 o
  10  11   2       55.31       -7.19     61.98 o
  11  11   2     2078.85     2017.50    122.88 o
  12  11   2        0.55        4.69     65.55 o
 -12  12   2        9.48       19.74     75.48 o
 -11  12   2     4090.42     4357.03    183.34 o
 -10  12   2       49.93      153.41     79.97 o
  -9  12   2     1425.58     1607.61    122.17 o
  -8  12   2       98.12       -7.55     60.39 o
  -7  12   2     3534.78     3716.45    140.37 o
  -6  12   2      505.82      518.39     80.35 o
  -5  12   2     3576.88     3771.81    174.16 o
  -4  12   2      320.31      433.93     64.20 o
  -3  12   2     7907.28     7880.97    173.35 o
  -2  12   2        2.98      -24.12     47.61 o
  -1  12   2     1099.49     1197.86     79.33 o
   0  12   2        1.16       39.78     48.75 o
   1  12   2    12270.47    12111.18    226.85 o
   2  12   2     1047.66     1060.58     72.86 o
   3  12   2     3675.46     3672.46    113.01 o
   4  12   2     1520.30     1516.96     94.84 o
   5  12   2     3007.08     3256.23    129.24 o
   6  12   2       47.62       17.57     62.76 o
   7  12   2     2580.85     2680.76    133.76 o
   8  12   2      398.99      450.80     79.87 o
   9  12   2     4715.23     5074.78    180.86 o
  10  12   2      980.88      974.01    100.41 o
  11  12   2      207.81      210.44     74.71 o
 -11  13   2     1539.69     1764.66    159.81 o
 -10  13   2      125.58      151.16     80.67 o
  -9  13   2     2516.12     2452.98    144.79 o
  -8  13   2      917.97      944.30    122.03 o
  -7  13   2     4802.51     5197.26    182.78 o
  -6  13   2       69.21      -59.13     59.13 o
  -5  13   2     2106.11     2266.43    108.17 o
  -4  13   2       15.97       34.05     55.00 o
  -3  13   2     3869.07     4138.55    134.82 o
  -2  13   2     2276.73     2433.74    107.77 o
  -1  13   2     2470.56     2545.51    138.91 o
   0  13   2     1525.78     1627.33     83.43 o
   1  13   2     1922.34     1942.93     97.23 o
   2  13   2       20.52       43.23     48.32 o
   3  13   2     4264.48     4484.79    137.79 o
   4  13   2     2320.77     2397.19    117.89 o
   5  13   2     1271.21      967.07     87.17 o
   6  13   2      911.98      950.09     95.68 o
   7  13   2     1158.36     1361.75    109.01 o
   8  13   2       38.54      -11.28     68.59 o
   9  13   2     3718.69     3891.17    161.65 o
  10  13   2       56.47      158.88     80.17 o
  -9  14   2     3240.55     3156.38    157.01 o
  -8  14   2       86.97       47.87    145.84 o
  -7  14   2     2280.56     2221.68    131.45 o
  -6  14   2      778.61      619.44     90.55 o
  -5  14   2     1269.00     1465.98    115.99 o
  -4  14   2      143.73       82.26     62.61 o
  -3  14   2     1049.35     1250.43     96.94 o
  -2  14   2      596.62      585.63     80.39 o
  -1  14   2     4024.46     4374.61    127.86 o
   0  14   2      180.91      129.74     52.50 o
   1  14   2      229.30      223.51     52.61 o
   2  14   2      543.10      594.69     66.79 o
   3  14   2     2822.79     2841.68    129.65 o
   4  14   2      218.08       93.01     68.70 o
   5  14   2     2445.70     2471.67    137.32 o
   6  14   2     2069.03     1997.88    125.98 o
   7  14   2     2197.80     2044.77    219.08 o
   8  14   2      175.65      239.99     85.61 o
  -7  15   2      933.20     1004.68    162.77 o
  -6  15   2      900.63      708.22    113.12 o
  -5  15   2     3981.68     3973.37    164.89 o
  -4  15   2      861.36      755.56     97.06 o
  -3  15   2     2767.67     2778.03    139.81 o
  -2  15   2      806.63      792.92     83.32 o
  -1  15   2     1911.19     1923.08     96.36 o
   0  15   2      386.04      483.30     66.13 o
   1  15   2     1254.70     1325.63     83.29 o
   2  15   2     1570.09     1517.62    104.38 o
   3  15   2     1296.78     1485.87    179.44 o
   4  15   2     1047.54      977.52    138.06 o
   5  15   2     1417.61     1640.24    132.45 o
   6  15   2      238.85      261.70     97.52 o
  -4  16   2      217.73      211.48     78.17 o
  -3  16   2      800.04      886.68    137.90 o
  -2  16   2      515.22      506.16     72.09 o
  -1  16   2      414.79      403.81     66.72 o
   0  16   2     2514.88     2544.67    139.13 o
   1  16   2      295.43      332.18     81.60 o
   2  16   2      497.03      413.06     85.23 o
   3  16   2      720.91      634.51     91.29 o
 -17   0   3     4155.94     4010.49    212.48 o
 -15   0   3     5383.46     5675.96    352.82 o
 -13   0   3      611.20      621.97     71.90 o
 -11   0   3    21721.67    21259.41    278.47 o
  -9   0   3    25892.86    25788.92    295.87 o
  -7   0   3    18544.15    19242.90    215.44 o
  -5   0   3    56260.75    57005.55    619.08 o
  -3   0   3    62843.94    64121.68    743.67 o
  -1   0   3    53220.70    55561.66   1273.76 o
   1   0   3   104856.08    99187.53   2220.89 o
   3   0   3     8642.86     9645.23    122.40 o
   5   0   3    55466.12    53825.25    562.51 o
   7   0   3     8971.91     9159.65    174.23 o
   9   0   3     2794.58     2404.39    130.98 o
  11   0   3     8624.79     8333.39    256.93 o
  13   0   3     4664.04     4335.17    203.74 o
  15   0   3      354.11      325.67     96.91 o
  17   0   3     5384.75     5078.67    218.48 o
 -18   1   3       78.34       54.40     61.75 o
 -17   1   3      865.64      819.32     86.92 o
 -16   1   3      629.24      683.49    126.77 o
 -15   1   3     1196.28     1334.12     79.00 o
 -14   1   3      406.15      397.92     54.06 o
 -13   1   3       12.87       -5.80     34.27 o
 -12   1   3       77.46       56.41     29.59 o
 -11   1   3      358.97      394.68     37.22 o
 -10   1   3     1096.66     1184.35     47.48 o
  -9   1   3     1890.11     1826.68     48.94 o
  -8   1   3      752.38      805.75     29.17 o
  -7   1   3      181.45      277.67     27.47 o
  -6   1   3     1049.89     1457.34     36.77 o
  -5   1   3     9632.98     9942.53     88.56 o
  -4   1   3    16032.58    15952.73    118.46 o
  -3   1   3     2694.36     2969.16     86.40 o
  -2   1   3       13.20       17.17     16.90 o
  -1   1   3       55.07       67.88     34.21 o
   0   1   3     2960.62     2419.36    145.29 o
   1   1   3     8127.49     8651.45    119.46 o
   2   1   3     5409.26     6169.19    102.66 o
   3   1   3     2727.86     2463.39     41.44 o
   4   1   3     3573.32     4019.94     55.46 o
   5   1   3     2357.10     2306.56     49.65 o
   6   1   3     1323.63     1614.92     46.28 o
   7   1   3     5066.71     5282.84    109.32 o
   8   1   3     1263.30     1328.17     51.93 o
   9   1   3     3553.29     3642.54    110.37 o
  10   1   3      313.41      320.06     51.42 o
  11   1   3      922.18      935.73     74.02 o
  12   1   3     1222.29     1036.42     79.92 o
  13   1   3     1596.94     1607.73     96.20 o
  14   1   3      186.24      252.66    103.44 o
  15   1   3       13.99       44.89     58.64 o
  16   1   3     1019.61     1155.45     87.28 o
  17   1   3      517.20      539.05     66.54 o
 -18   2   3       21.83       36.19     51.96 o
 -17   2   3     3770.06     3913.96    144.55 o
 -16   2   3       14.54       -7.40     55.46 o
 -15   2   3     2779.63     2926.44    105.40 o
 -14   2   3      824.52      912.83     67.14 o
 -13   2   3    14828.06    14361.69    187.61 o
 -12   2   3       10.26       22.05     30.79 o
 -11   2   3     6703.15     6700.20    114.42 o
 -10   2   3      315.77      405.86     36.29 o
  -9   2   3    19993.55    20388.27    189.89 o
  -8   2   3      389.65      376.12     27.20 o
  -7   2   3    31084.25    31498.96    228.52 o
  -6   2   3      793.54      671.89     25.84 o
  -5   2   3    46227.27    47637.92    323.01 o
  -4   2   3       27.65      153.59     16.94 o
  -3   2   3    13204.76    12190.05    101.22 o
  -2   2   3       66.85       69.11     14.44 o
  -1   2   3    51186.66    49580.27    414.64 o
   0   2   3    14511.02    14550.53    185.40 o
   1   2   3     5449.43     4796.51     58.89 o
   2   2   3      661.20     1205.99     32.37 o
   3   2   3    61354.09    60278.11    450.32 o
   4   2   3     1083.26      957.13     31.05 o
   5   2   3     8721.87     8479.67    134.29 o
   6   2   3     1737.00     2011.05     52.61 o
   7   2   3    23427.31    23498.12    224.70 o
   8   2   3     1072.34     1083.28     79.23 o
   9   2   3     7637.30     7234.21    155.76 o
  10   2   3       31.02      -14.01     39.83 o
  11   2   3     6378.11     6212.38    189.75 o
  12   2   3       15.11      -28.11     48.86 o
  13   2   3     2425.18     2595.64    116.91 o
  14   2   3      240.78      264.69     86.56 o
  15   2   3     6939.65     6378.17    243.45 o
  16   2   3        5.16      -14.63     55.52 o
  17   2   3     1777.90     2004.19     91.37 o
 -18   3   3      775.14      729.61     73.26 o
 -17   3   3      653.67      624.63     73.11 o
 -16   3   3       69.80      -77.26     77.26 o
 -15   3   3      145.07      105.72     49.50 o
 -14   3   3      683.25      795.22     65.02 o
 -13   3   3     2550.73     2647.95     83.42 o
 -12   3   3      128.94       83.25     33.45 o
 -11   3   3       17.24       39.18     30.65 o
 -10   3   3     2404.97     2548.12     69.25 o
  -9   3   3      573.55      566.01     36.88 o
  -8   3   3     1759.29     1917.71     52.04 o
  -7   3   3     4373.14     4336.98     67.61 o
  -6   3   3     5693.59     5708.38    100.52 o
  -5   3   3       58.26      110.05     18.75 o
  -4   3   3     4511.45     4276.32     78.49 o
  -3   3   3     9797.21     9456.67    109.36 o
  -2   3   3    23733.21    24681.09    227.87 o
  -1   3   3     3037.19     3339.16     49.43 o
   0   3   3     3856.59     3817.13     51.81 o
   1   3   3       87.61       45.06     13.65 o
   2   3   3     9031.05     9040.39     92.58 o
   3   3   3     1304.73     1372.45     36.29 o
   4   3   3     2657.73     2603.31     51.97 o
   5   3   3     2458.21     2616.39     56.00 o
   6   3   3      837.60      948.59     37.77 o
   7   3   3     3958.58     3975.29     76.95 o
   8   3   3     2552.56     2413.12     89.19 o
   9   3   3      934.60      859.77     63.76 o
  10   3   3     1720.47     1571.31     83.99 o
  11   3   3     2060.84     2046.25     97.94 o
  12   3   3      351.15      430.06     65.72 o
  13   3   3      350.05      244.26     62.77 o
  14   3   3     1139.33     1147.50     88.77 o
  15   3   3      921.78      922.77     84.61 o
  16   3   3      458.09      485.49     69.95 o
 -18   4   3      126.58      102.88     56.99 o
 -17   4   3      889.98     1034.39     82.90 o
 -16   4   3     1251.81     1078.52     94.76 o
 -15   4   3     4947.92     4979.60    133.97 o
 -14   4   3       12.58      -26.59     47.31 o
 -13   4   3     6499.06     6287.98    250.27 o
 -12   4   3       38.35       48.33     40.75 o
 -11   4   3     9009.32     8998.65    144.89 o
 -10   4   3       66.40      111.90     31.33 o
  -9   4   3     9826.84     9751.87    125.83 o
  -8   4   3      605.91      523.98     33.57 o
  -7   4   3    25178.82    25319.28    212.81 o
  -6   4   3     5168.89     5338.07     75.15 o
  -5   4   3     5435.52     5386.26     75.09 o
  -4   4   3     6862.65     6701.80    137.17 o
  -3   4   3    34715.43    35156.84    303.79 o
  -2   4   3       47.00       37.83     17.64 o
  -1   4   3     8784.24     8042.58     99.94 o
   0   4   3     7354.62     8753.27     83.93 o
   1   4   3    21628.21    21511.10    187.68 o
   2   4   3    12044.32    11744.01    120.39 o
   3   4   3    19601.35    19277.99    180.30 o
   4   4   3     4897.56     5296.78     79.13 o
   5   4   3    11204.98    10969.60    114.29 o
   6   4   3     2232.19     2085.94     57.81 o
   7   4   3     7963.20     7848.50    161.38 o
   8   4   3     2110.53     2102.70     86.78 o
   9   4   3    20762.29    20766.58    305.29 o
  10   4   3        6.74      -43.02     43.02 o
  11   4   3     1543.72     1603.11     92.26 o
  12   4   3     2570.25     2771.26    117.27 o
  13   4   3     5343.13     5237.18    159.62 o
  14   4   3      240.69      200.21     74.42 o
  15   4   3     3257.26     3181.89    154.59 o
  16   4   3       36.72      102.09     58.48 o
 -17   5   3      159.45      123.49     66.54 o
 -16   5   3     3320.17     3531.59    137.77 o
 -15   5   3      175.86      266.21     64.74 o
 -14   5   3      360.81      237.69     53.43 o
 -13   5   3      337.55      257.10     56.97 o
 -12   5   3     1175.38     1318.28     78.86 o
 -11   5   3     2186.50     2169.48     82.99 o
 -10   5   3     3278.86     3441.22    106.94 o
  -9   5   3      438.31      465.51     39.00 o
  -8   5   3     4473.94     4437.28     83.82 o
  -7   5   3    11395.10    11588.12    130.44 o
  -6   5   3    12858.62    13084.52    127.23 o
  -5   5   3     4621.34     4791.23     73.16 o
  -4   5   3     9901.95    10068.50    116.02 o
  -3   5   3       15.35       39.01     19.05 o
  -2   5   3    20359.82    19670.38    180.45 o
  -1   5   3     8390.65     8230.82    128.41 o
   0   5   3    25582.33    26723.71    224.10 o
   1   5   3       66.55       92.85     18.68 o
   2   5   3     2748.21     2409.05     67.07 o
   3   5   3      434.34      572.05     28.82 o
   4   5   3     9635.29     9446.52    119.27 o
   5   5   3     1038.18     1024.24     40.77 o
   6   5   3    12993.01    12703.42    165.81 o
   7   5   3      506.13      600.63     77.32 o
   8   5   3     2009.71     1893.91    114.32 o
   9   5   3     1144.85     1205.51     76.53 o
  10   5   3      834.33      783.01     70.21 o
  11   5   3      722.44      748.71     75.00 o
  12   5   3     9025.58     8926.13    206.38 o
  13   5   3      900.95      978.53    137.02 o
  14   5   3      363.55      292.71     69.52 o
  15   5   3     1250.98     1340.76    111.58 o
  16   5   3      896.24      888.52    157.05 o
 -17   6   3     4142.00     4134.73    149.72 o
 -16   6   3       79.31       32.05     66.90 o
 -15   6   3     2879.52     2702.94    136.01 o
 -14   6   3      575.44      573.46     81.18 o
 -13   6   3     2914.42     2871.20    208.90 o
 -12   6   3       47.31       82.64     60.54 o
 -11   6   3     5683.94     5632.34    145.09 o
 -10   6   3     3526.79     3499.73    102.02 o
  -9   6   3    10765.95    11330.60    163.29 o
  -8   6   3       91.20      103.64     30.59 o
  -7   6   3     1733.15     1676.60     56.08 o
  -6   6   3      812.79      830.74     39.80 o
  -5   6   3    10584.95    10402.59    124.06 o
  -4   6   3     5539.34     5593.06     82.59 o
  -3   6   3     2409.79     2391.30     53.98 o
  -2   6   3     8214.34     8626.25    112.82 o
  -1   6   3     2860.51     2849.57     58.27 o
   0   6   3      206.32      162.25     22.65 o
   1   6   3     5303.05     4925.97     65.55 o
   2   6   3     5485.19     5905.78     83.34 o
   3   6   3     1679.41     1789.52     44.60 o
   4   6   3     1618.82     1644.19     53.55 o
   5   6   3    13350.64    13418.77    219.41 o
   6   6   3      335.82      499.18     46.34 o
   7   6   3     9636.98     9529.65    165.38 o
   8   6   3      549.35      500.99     57.61 o
   9   6   3     2284.06     2168.54     99.27 o
  10   6   3     1904.37     1886.96    114.95 o
  11   6   3    11084.33    10837.59    226.80 o
  12   6   3       58.96       46.76     56.90 o
  13   6   3     3298.89     3340.27    195.68 o
  14   6   3      754.77      814.32     82.69 o
  15   6   3     1014.44     1157.57    150.11 o
 -17   7   3      199.36      212.11     69.07 o
 -16   7   3     1628.01     1736.06    119.08 o
 -15   7   3       79.12       43.44     66.29 o
 -14   7   3     4749.33     4957.45    222.31 o
 -13   7   3       75.33      181.71     72.13 o
 -12   7   3     4809.88     4593.57    172.32 o
 -11   7   3     1767.89     1794.43    101.24 o
 -10   7   3     5115.54     5205.07    137.80 o
  -9   7   3     1192.34     1258.13     62.36 o
  -8   7   3     5649.09     5565.32    120.32 o
  -7   7   3       46.53       63.70     32.44 o
  -6   7   3     9606.70     9517.53    127.91 o
  -5   7   3     3317.21     3312.18     73.46 o
  -4   7   3    15207.74    14635.01    185.82 o
  -3   7   3     5368.89     5603.61     86.02 o
  -2   7   3     6555.99     6438.39     91.32 o
  -1   7   3       16.78      -12.74     21.48 o
   0   7   3     9392.43     9257.19    104.32 o
   1   7   3       53.47       81.07     21.43 o
   2   7   3    14052.69    13847.24    150.92 o
   3   7   3     2220.58     2183.69     70.59 o
   4   7   3     6896.81     6796.03    132.65 o
   5   7   3      605.00      763.03     54.25 o
   6   7   3     8180.69     8085.02    153.44 o
   7   7   3       93.09       99.88     50.30 o
   8   7   3     9269.98     8478.92    185.39 o
   9   7   3      571.73      589.93     68.34 o
  10   7   3    10053.19     9894.79    214.98 o
  11   7   3      695.18      769.10     78.90 o
  12   7   3     2931.34     2764.93    172.81 o
  13   7   3       34.91      -13.62     55.92 o
  14   7   3     3966.34     3931.07    168.24 o
  15   7   3      696.80      729.44    154.05 o
 -16   8   3      304.09      380.14     83.32 o
 -15   8   3     1247.18     1256.33    106.37 o
 -14   8   3      287.95      217.71     90.67 o
 -13   8   3      633.37      632.18     93.26 o
 -12   8   3     2778.66     2730.82    128.40 o
 -11   8   3     2993.67     3387.10    139.70 o
 -10   8   3      457.35      489.51     69.88 o
  -9   8   3      254.07      234.17     48.30 o
  -8   8   3     4833.32     4765.98    143.92 o
  -7   8   3     4134.90     4452.12     99.83 o
  -6   8   3     5022.76     5001.93    151.59 o
  -5   8   3     1017.97     1001.78     51.25 o
  -4   8   3       14.25       55.45     29.93 o
  -3   8   3     1033.23     1158.51     67.06 o
  -2   8   3      835.85      873.66     45.56 o
  -1   8   3      740.80      797.10     39.39 o
   0   8   3    14380.70    14547.05    155.77 o
   1   8   3     1771.84     1760.24     55.10 o
   2   8   3      217.85      265.86     33.81 o
   3   8   3      354.82      332.44     45.29 o
   4   8   3     2070.02     2254.59     83.94 o
   5   8   3     4108.17     4070.81    111.59 o
   6   8   3      438.66      356.97     56.78 o
   7   8   3     2459.62     2519.99    104.68 o
   8   8   3     1280.89     1280.51     85.76 o
   9   8   3     2982.91     2764.96    118.87 o
  10   8   3      176.92      142.59     59.45 o
  11   8   3     2070.40     1996.15    110.05 o
  12   8   3     1143.38     1162.44     93.48 o
  13   8   3     1934.76     1916.95    125.91 o
  14   8   3     1286.65     1613.86    143.64 o
 -15   9   3      415.45      320.79     79.93 o
 -14   9   3     5708.29     5746.72    369.78 o
 -13   9   3        4.05       41.53    115.25 o
 -12   9   3     6413.72     6284.83    187.22 o
 -11   9   3        9.24       29.75     56.53 o
 -10   9   3     6027.66     5677.29    313.46 o
  -9   9   3      255.82      186.83     52.19 o
  -8   9   3     9766.63     9444.69    182.44 o
  -7   9   3     2037.64     2067.84     87.38 o
  -6   9   3     5045.08     5092.39    116.93 o
  -5   9   3       12.13        8.58     34.99 o
  -4   9   3     8392.36     8242.50    145.26 o
  -3   9   3      660.34      740.52     50.44 o
  -2   9   3     8759.01     8523.84    172.42 o
  -1   9   3      279.55      237.37     42.25 o
   0   9   3     3359.01     3294.56    114.79 o
   1   9   3     1458.46     1445.09     65.39 o
   2   9   3    11699.97    11562.08    168.73 o
   3   9   3      442.98      375.09     49.98 o
   4   9   3     9308.45     9465.27    209.03 o
   5   9   3        2.83      -37.64     37.64 o
   6   9   3     4917.15     4401.36    126.11 o
   7   9   3       64.12        8.70     47.67 o
   8   9   3    16217.92    15995.39    285.88 o
   9   9   3      119.70      194.80     61.17 o
  10   9   3     8989.69     8719.82    250.39 o
  11   9   3        3.37      -53.93     53.93 o
  12   9   3     3818.77     3880.09    147.24 o
  13   9   3      723.16      655.82     80.38 o
  14   9   3     5376.02     5534.19    172.24 o
 -14  10   3      553.85      655.06    112.87 o
 -13  10   3       59.97       80.04     84.21 o
 -12  10   3      723.06      925.88    118.56 o
 -11  10   3       62.85       38.52     58.90 o
 -10  10   3     2731.92     2590.09    125.06 o
  -9  10   3       96.93       44.28     57.29 o
  -8  10   3      679.38      965.97     73.30 o
  -7  10   3      229.91      237.68     53.47 o
  -6  10   3     4610.42     4497.36    160.71 o
  -5  10   3      121.57       75.59     49.79 o
  -4  10   3      929.70      868.29     77.42 o
  -3  10   3     1329.93     1298.00     79.01 o
  -2  10   3     7392.90     7434.03    167.73 o
  -1  10   3      113.81      133.26     70.80 o
   0  10   3       55.99      128.72     46.02 o
   1  10   3      407.95      491.08     52.00 o
   2  10   3      963.64      868.30     80.53 o
   3  10   3      933.83      892.13     86.48 o
   4  10   3       13.07       42.95     43.93 o
   5  10   3       89.38      120.40     48.29 o
   6  10   3      680.40      802.34     70.25 o
   7  10   3       98.04      111.86     59.07 o
   8  10   3      167.15      205.42     72.99 o
   9  10   3     1680.88     1694.84    105.94 o
  10  10   3     2694.69     2885.57    130.41 o
  11  10   3       12.24      -47.22     58.38 o
  12  10   3      233.14      373.69     73.25 o
  13  10   3       49.09      -31.80     58.41 o
 -14  11   3     3277.22     3463.41    186.04 o
 -13  11   3       83.71       11.68     84.21 o
 -12  11   3     4423.82     4558.27    207.67 o
 -11  11   3      275.51      263.55     82.11 o
 -10  11   3     4666.06     4552.05    178.40 o
  -9  11   3      245.39      290.51     61.50 o
  -8  11   3     7324.02     7445.99    195.09 o
  -7  11   3      240.81      219.99     56.65 o
  -6  11   3     7296.39     7315.02    165.00 o
  -5  11   3        0.58       96.37     54.24 o
  -4  11   3     5254.60     4839.22    159.25 o
  -3  11   3      262.23      218.28     57.40 o
  -2  11   3     7145.78     7247.43    173.45 o
  -1  11   3     1289.39     1290.05     82.74 o
   0  11   3     9139.96     9224.49    171.83 o
   1  11   3       83.52       26.72     39.97 o
   2  11   3     3112.56     3031.04     97.24 o
   3  11   3      111.82      151.76     51.93 o
   4  11   3     8388.41     8188.69    181.82 o
   5  11   3      218.99      163.70     56.17 o
   6  11   3    13055.61    12593.67    256.58 o
   7  11   3      185.72       91.18     61.28 o
   8  11   3     3566.67     3531.58    142.70 o
   9  11   3       30.71      -18.89     58.67 o
  10  11   3     4918.18     5314.44    172.24 o
  11  11   3       32.85       -3.58     60.77 o
  12  11   3     6007.44     5999.71    206.24 o
 -12  12   3      153.28      141.30     86.63 o
 -11  12   3      611.87      617.06    107.07 o
 -10  12   3     1374.18     1628.56    136.74 o
  -9  12   3      191.49      212.67     61.21 o
  -8  12   3      694.21      603.50     71.36 o
  -7  12   3       93.78      141.42     68.87 o
  -6  12   3       12.72       63.72     51.12 o
  -5  12   3       40.97       98.84     57.95 o
  -4  12   3     5245.19     5562.25    236.83 o
  -3  12   3       10.71       25.42     54.22 o
  -2  12   3       83.02      132.35     57.37 o
  -1  12   3       46.46       90.26     52.70 o
   0  12   3      303.71      348.66     55.60 o
   1  12   3      420.78      369.95     64.54 o
   2  12   3     1274.27     1065.24     82.72 o
   3  12   3       35.19       96.06     54.20 o
   4  12   3      949.81     1032.93     81.36 o
   5  12   3       29.18        8.27     52.72 o
   6  12   3       11.16       32.90     61.02 o
   7  12   3      141.58      204.34     67.45 o
   8  12   3     1454.62     1449.51    115.85 o
   9  12   3      312.73      370.56     75.16 o
  10  12   3      272.04      291.35     87.98 o
  11  12   3        2.87      -42.18     58.04 o
 -11  13   3       10.75        5.07     79.12 o
 -10  13   3     5922.00     5999.92    226.35 o
  -9  13   3      122.64      151.56     83.97 o
  -8  13   3     3090.16     3228.36    148.30 o
  -7  13   3     1242.59     1276.36     95.19 o
  -6  13   3     5279.81     5054.39    207.98 o
  -5  13   3       99.43       34.37     58.51 o
  -4  13   3     5473.94     5660.27    169.01 o
  -3  13   3      317.88      325.20     67.09 o
  -2  13   3     3809.41     3693.01    136.82 o
  -1  13   3      614.75      657.43     74.00 o
   0  13   3     5954.45     6160.86    225.65 o
   1  13   3      167.02      149.53     49.05 o
   2  13   3     4975.48     4802.57    152.86 o
   3  13   3      408.91      423.26     69.01 o
   4  13   3     3446.01     3362.59    186.77 o
   5  13   3       16.15      -16.60     72.85 o
   6  13   3     5393.57     5443.23    183.06 o
   7  13   3      226.64      290.40     73.97 o
   8  13   3     3029.52     3117.32    146.64 o
   9  13   3       25.48       39.61     63.44 o
  -9  14   3      918.75      961.49    118.53 o
  -8  14   3       78.97       74.98     70.23 o
  -7  14   3      714.74      878.48     92.85 o
  -6  14   3     1232.96     1396.08    105.63 o
  -5  14   3      497.16      500.98     69.60 o
  -4  14   3        7.31       65.27     60.73 o
  -3  14   3      173.39      221.29     65.65 o
  -2  14   3      434.05      453.46     61.16 o
  -1  14   3       65.81       36.69     47.90 o
   0  14   3      951.53     1044.23     96.63 o
   1  14   3      118.03      124.17     62.09 o
   2  14   3     1060.06     1079.21     90.81 o
   3  14   3     1542.60     1498.09    110.01 o
   4  14   3      101.22      -19.63     72.54 o
   5  14   3      308.58      363.54     78.26 o
   6  14   3     2285.89     2136.23    155.24 o
   7  14   3      621.40      614.76     88.61 o
   8  14   3      455.27      296.07     76.23 o
  -7  15   3      180.30       82.41     63.14 o
  -6  15   3     3854.56     4143.62    169.96 o
  -5  15   3      166.11       73.38     88.53 o
  -4  15   3     4970.17     4922.18    152.10 o
  -3  15   3      418.85      407.07     63.51 o
  -2  15   3     3568.61     3780.27    273.71 o
  -1  15   3        5.95       77.45     65.74 o
   0  15   3     2996.76     2990.70    134.91 o
   1  15   3       31.60       34.47     61.91 o
   2  15   3     5100.56     5192.16    190.83 o
   3  15   3      151.09      141.07     66.10 o
   4  15   3     3454.06     3740.64    205.82 o
   5  15   3      130.89      145.88     71.59 o
   6  15   3      738.69      716.76    167.40 o
  -3  16   3     2237.45     2229.80    132.40 o
  -2  16   3      240.38      216.05     79.06 o
  -1  16   3     1842.23     1767.75    136.74 o
   0  16   3      313.68      216.74     79.21 o
   1  16   3     2112.86     1886.55    135.43 o
   2  16   3        5.68       45.66     69.78 o
 -18   0   4      451.90      456.96    102.06 o
 -16   0   4      188.04      171.12     73.50 o
 -14   0   4       79.82       76.58     63.22 o
 -12   0   4     1024.60      893.51     78.71 o
 -10   0   4      458.79      501.65     55.82 o
  -8   0   4     1670.66     1658.81     57.82 o
  -6   0   4     1210.01     1058.56     37.58 o
  -4   0   4      473.12      334.54     41.14 o
  -2   0   4    41806.80    44371.02    674.87 o
   0   0   4    12484.54    13425.86    412.94 o
   2   0   4     4111.24     4258.98    119.79 o
   4   0   4       11.34       88.39     27.94 o
   6   0   4      762.17      581.92     88.20 o
   8   0   4        3.43       21.99     35.29 o
  10   0   4      979.80     1002.25     94.26 o
  12   0   4     1787.65     1864.58    250.71 o
  14   0   4       16.75       20.90     67.83 o
  16   0   4      200.51      164.96    171.51 o
 -18   1   4     7823.95     7649.14    184.45 o
 -17   1   4       26.85       -4.99     60.39 o
 -16   1   4     4254.12     4328.34    145.59 o
 -15   1   4      143.08       47.27     45.43 o
 -14   1   4    10717.11    10257.79    174.95 o
 -13   1   4     1370.48     1423.35     70.35 o
 -12   1   4    14955.06    14584.28    198.37 o
 -11   1   4      132.49      125.89     30.28 o
 -10   1   4     9233.27     9045.36    120.31 o
  -9   1   4      618.48      570.26     28.54 o
  -8   1   4    10500.37    10136.12     99.36 o
  -7   1   4     3126.76     3023.65     47.34 o
  -6   1   4    17682.18    17138.00    127.94 o
  -5   1   4      186.12      214.83     12.17 o
  -4   1   4    22768.03    22948.99    212.34 o
  -3   1   4      625.89     1027.49     41.10 o
  -2   1   4    30845.40    30656.09    344.21 o
  -1   1   4     1455.26     1235.25     44.74 o
   0   1   4    29823.37    31793.32    426.41 o
   1   1   4        7.76       55.82     18.13 o
   2   1   4    63954.72    65113.31    706.62 o
   3   1   4      319.58      285.21     34.39 o
   4   1   4    24663.22    24577.53    191.68 o
   5   1   4      858.63     1078.10     39.43 o
   6   1   4    22006.78    21562.65    196.76 o
   7   1   4        0.16        0.54     21.63 o
   8   1   4    24049.29    23834.99    241.19 o
   9   1   4      700.12      829.93     44.56 o
  10   1   4    16607.23    16482.89    221.29 o
  11   1   4      248.13      252.07     51.84 o
  12   1   4    10350.33    10006.62    288.71 o
  13   1   4      400.04      468.34    114.54 o
  14   1   4     5954.98     5860.09    150.53 o
  15   1   4      690.38      766.26     82.60 o
  16   1   4     5976.77     6519.98    335.08 o
 -18   2   4       38.47       -4.67     56.10 o
 -17   2   4      861.62      943.74     80.17 o
 -16   2   4      542.95      506.38     60.76 o
 -15   2   4     3795.90     3494.81    108.30 o
 -14   2   4       20.75      -26.71     42.34 o
 -13   2   4      434.79      459.36     51.28 o
 -12   2   4        1.29       -5.42     34.62 o
 -11   2   4       10.75       18.31     27.41 o
 -10   2   4      705.04      819.48     64.85 o
  -9   2   4    12190.59    12264.30    120.37 o
  -8   2   4      498.74      501.76     26.47 o
  -7   2   4      506.64      701.30     25.48 o
  -6   2   4      984.52     1111.20     27.15 o
  -5   2   4       54.52      136.10     14.94 o
  -4   2   4     2735.08     2642.56     62.53 o
  -3   2   4    19947.30    20265.06    188.23 o
  -2   2   4     3786.31     3979.00     98.55 o
  -1   2   4     2167.92     2414.82     58.59 o
   0   2   4      710.88      528.34     90.87 o
   1   2   4       44.11       22.40     21.56 o
   2   2   4       17.97       33.08     30.90 o
   3   2   4    10455.78    10786.15    121.56 o
   4   2   4      217.11      277.19     21.42 o
   5   2   4       16.21       16.56     19.02 o
   6   2   4      194.91      175.78     23.99 o
   7   2   4    12227.29    12624.46    185.06 o
   8   2   4      213.53      212.57     29.74 o
   9   2   4      176.72      177.79     32.60 o
  10   2   4       70.67       96.68     42.97 o
  11   2   4     1660.72     1676.13    111.00 o
  12   2   4      385.79      370.12     60.47 o
  13   2   4     2473.17     2560.10    106.17 o
  14   2   4       82.08       54.56     49.44 o
  15   2   4        9.56      -52.82     52.82 o
  16   2   4        3.26      -41.02    113.07 o
 -18   3   4     1094.63     1046.32    106.91 o
 -17   3   4       11.54      -20.73     53.40 o
 -16   3   4     8962.45     8516.82    169.29 o
 -15   3   4       29.95       22.02     43.69 o
 -14   3   4     8004.64     8205.89    156.85 o
 -13   3   4        9.10       22.88     39.94 o
 -12   3   4     1475.47     1534.27     68.48 o
 -11   3   4      413.12      404.52     43.04 o
 -10   3   4    16108.50    15823.06    172.65 o
  -9   3   4      165.26      158.17     25.36 o
  -8   3   4    14813.34    14997.23    131.46 o
  -7   3   4      226.49      245.95     21.88 o
  -6   3   4     8916.36     8414.50     91.78 o
  -5   3   4       80.98      127.54     19.46 o
  -4   3   4    30023.26    29494.40    218.00 o
  -3   3   4      206.49      316.79     25.34 o
  -2   3   4    37673.16    39043.82    325.46 o
  -1   3   4     2733.82     3004.40     48.00 o
   0   3   4    47447.60    46724.90    742.11 o
   1   3   4     3074.61     3193.31     49.20 o
   2   3   4    12134.01    12623.13    123.30 o
   3   3   4      565.22      618.28     22.95 o
   4   3   4    30326.15    29294.54    243.28 o
   5   3   4      911.88      984.78     36.03 o
   6   3   4    19766.54    19680.19    189.49 o
   7   3   4     3384.06     3461.06     69.31 o
   8   3   4    11767.56    11881.21    156.92 o
   9   3   4      456.91      505.67     46.15 o
  10   3   4     4564.49     4531.43    127.31 o
  11   3   4        2.23      -41.03     41.03 o
  12   3   4    11155.72    10137.01    203.02 o
  13   3   4      675.67      725.19     84.62 o
  14   3   4     6470.96     6656.67    159.68 o
  15   3   4       88.48       54.88     46.04 o
  16   3   4     1450.68     1772.69    205.97 o
 -18   4   4       52.94      -13.50     60.91 o
 -17   4   4     1164.64     1086.13     85.32 o
 -16   4   4       34.42        2.12     46.29 o
 -15   4   4     2290.41     2539.59     96.22 o
 -14   4   4      494.41      489.73     56.80 o
 -13   4   4     3670.09     3584.32    103.83 o
 -12   4   4      110.77      136.92     43.95 o
 -11   4   4     4355.36     4370.32    124.43 o
 -10   4   4      452.62      472.97     40.51 o
  -9   4   4     1317.81     1142.60     51.29 o
  -8   4   4       40.57       60.22     23.29 o
  -7   4   4     5700.78     5900.62     79.94 o
  -6   4   4     7295.94     7819.50     89.72 o
  -5   4   4    10039.30     9782.48    182.54 o
  -4   4   4      900.13     1126.37     50.97 o
  -3   4   4     1375.95     1519.68     32.86 o
  -2   4   4        0.55        1.33     23.49 o
  -1   4   4    10699.59    10086.63    101.11 o
   0   4   4     1433.97     1490.95     34.09 o
   1   4   4    11880.74    11986.77    114.64 o
   2   4   4     1279.80     1583.91     37.28 o
   3   4   4     6138.19     6173.07     78.66 o
   4   4   4     5931.16     5935.67    115.16 o
   5   4   4     7294.35     7348.72     96.90 o
   6   4   4     3170.25     3332.38     67.01 o
   7   4   4     4520.51     4507.64     81.35 o
   8   4   4      178.86      193.81     32.78 o
   9   4   4    11047.04    10894.33    196.82 o
  10   4   4       52.96      -12.69     52.35 o
  11   4   4     2160.34     2026.70    134.97 o
  12   4   4      105.78       83.36     69.69 o
  13   4   4     1274.86     1239.76     82.03 o
  14   4   4      216.68      219.63     54.51 o
  15   4   4      908.52     1137.59    161.35 o
  16   4   4        4.82       35.70    116.37 o
 -18   5   4     2376.31     2267.44    118.89 o
 -17   5   4       73.09      -45.89     61.54 o
 -16   5   4     1573.82     1530.23     96.88 o
 -15   5   4       26.28       76.63     52.26 o
 -14   5   4     2044.51     1998.01     94.75 o
 -13   5   4      214.08      179.08     54.81 o
 -12   5   4     7533.88     7226.25    197.54 o
 -11   5   4       21.43       -0.13     42.56 o
 -10   5   4     7095.15     6998.84    161.81 o
  -9   5   4      206.39      241.45     42.67 o
  -8   5   4    10476.05    10435.48    156.30 o
  -7   5   4        0.08        6.91     23.66 o
  -6   5   4    19752.20    19408.33    169.83 o
  -5   5   4      110.24       69.10     20.09 o
  -4   5   4    15322.75    15267.75    150.25 o
  -3   5   4     5714.40     6149.83     82.30 o
  -2   5   4    24512.71    24004.82    198.56 o
  -1   5   4     2114.90     2187.68     66.93 o
   0   5   4    11813.58    11932.32    123.77 o
   1   5   4     1661.49     1642.85     42.78 o
   2   5   4    18571.22    17826.98    169.31 o
   3   5   4     4896.26     5337.92     87.97 o
   4   5   4     4842.25     5031.62     79.08 o
   5   5   4      259.61      238.00     27.69 o
   6   5   4     4001.63     3932.55     85.45 o
   7   5   4      370.93      418.98     35.50 o
   8   5   4     3198.29     2944.00     86.70 o
   9   5   4     1041.56     1073.83     70.73 o
  10   5   4     8543.31     8217.93    177.32 o
  11   5   4      340.81      301.52     57.75 o
  12   5   4     2485.21     2611.74    158.15 o
  13   5   4      527.49      570.91    132.48 o
  14   5   4     3250.16     3168.22    109.52 o
  15   5   4        2.50      -99.85     99.85 o
 -17   6   4     4750.15     4746.00    160.70 o
 -16   6   4      327.29      298.71     72.40 o
 -15   6   4     1474.27     1555.97     89.48 o
 -14   6   4       86.85       44.47     55.02 o
 -13   6   4     9297.66     9264.93    237.66 o
 -12   6   4     1177.07     1376.36    100.81 o
 -11   6   4     4834.83     5062.29    148.22 o
 -10   6   4      666.74      646.19     64.25 o
  -9   6   4     5795.38     5434.85    221.69 o
  -8   6   4     1664.99     1620.21     76.21 o
  -7   6   4    13203.28    13010.78    158.25 o
  -6   6   4      170.64      236.09     30.57 o
  -5   6   4    22009.68    22420.04    202.11 o
  -4   6   4      860.77      976.42     35.38 o
  -3   6   4     4411.68     4165.12    115.09 o
  -2   6   4       20.68       83.52     18.54 o
  -1   6   4    21138.82    21546.36    173.32 o
   0   6   4     3198.04     3227.96     59.73 o
   1   6   4     3414.03     3271.68     64.08 o
   2   6   4     1755.32     1756.25     49.85 o
   3   6   4     6811.88     7012.06    121.23 o
   4   6   4     2417.74     2395.56     76.43 o
   5   6   4     7617.94     7339.60    121.71 o
   6   6   4     3074.08     3152.84     79.96 o
   7   6   4    11534.81    11699.13    196.60 o
   8   6   4      987.63     1142.34     72.32 o
   9   6   4     2979.23     2914.62    108.13 o
  10   6   4      525.40      510.74     63.44 o
  11   6   4     7612.73     7598.68    206.81 o
  12   6   4      388.20      436.84     72.53 o
  13   6   4     1455.03     1537.96     88.20 o
  14   6   4        2.84       -4.65     59.13 o
  15   6   4     3498.79     3430.66    264.42 o
 -17   7   4       18.20       17.89     62.51 o
 -16   7   4      622.79      483.78     77.61 o
 -15   7   4        8.03      -17.47     64.02 o
 -14   7   4       83.33      149.62     59.16 o
 -13   7   4       95.09       82.74     64.92 o
 -12   7   4     6357.61     6249.10    174.50 o
 -11   7   4      111.20       73.27     53.01 o
 -10   7   4      201.80      189.19     54.53 o
  -9   7   4      323.06      339.57     61.97 o
  -8   7   4     3511.94     3355.14    110.07 o
  -7   7   4     1326.56     1403.98     74.30 o
  -6   7   4    17085.08    17012.92    202.08 o
  -5   7   4       11.10       -7.46     26.04 o
  -4   7   4    11578.18    11521.67    190.35 o
  -3   7   4      106.41      115.16     25.63 o
  -2   7   4     5914.78     5964.85     82.07 o
  -1   7   4     1050.48     1170.08     57.15 o
   0   7   4    18215.75    17960.51    158.23 o
   1   7   4      936.00      899.45     41.57 o
   2   7   4     1252.25     1253.47     46.71 o
   3   7   4      349.33      280.65     30.86 o
   4   7   4     4449.05     4388.52    104.14 o
   5   7   4       80.27       97.12     32.71 o
   6   7   4     1604.13     1594.82     86.53 o
   7   7   4      361.76      385.80     48.74 o
   8   7   4     1031.14      930.15     70.54 o
   9   7   4        3.11      -18.55     45.76 o
  10   7   4     1640.40     1723.39     93.23 o
  11   7   4        9.59       21.52     52.66 o
  12   7   4      550.67      530.37     67.31 o
  13   7   4       10.03       60.40     64.96 o
  14   7   4      795.14      977.84     92.72 o
  15   7   4        0.13      -68.39    121.51 o
 -16   8   4       39.03       74.74     63.61 o
 -15   8   4     4814.32     4969.43    183.33 o
 -14   8   4      224.90      273.24     65.91 o
 -13   8   4      832.67     1104.67    101.29 o
 -12   8   4        4.34      -51.52     51.52 o
 -11   8   4     7724.88     7396.22    187.46 o
 -10   8   4      514.20      478.61     66.44 o
  -9   8   4    11526.42    11550.39    224.50 o
  -8   8   4     1032.08     1242.71     77.24 o
  -7   8   4    13881.77    13433.71    230.30 o
  -6   8   4        1.82       73.50     40.62 o
  -5   8   4     8768.87     8569.27    166.30 o
  -4   8   4      382.75      442.67     54.32 o
  -3   8   4    37620.43    37431.14    395.93 o
  -2   8   4      107.09       82.50     30.70 o
  -1   8   4    11105.89    10874.57    168.72 o
   0   8   4      922.97     1058.82     44.80 o
   1   8   4    15252.38    14254.29    207.42 o
   2   8   4        0.19      -16.89     31.82 o
   3   8   4     9216.20     8776.82    156.84 o
   4   8   4       10.38      -14.75     33.96 o
   5   8   4    10435.71    10035.72    175.88 o
   6   8   4        4.14       42.89     38.60 o
   7   8   4     2136.57     2073.15    113.21 o
   8   8   4      133.32      140.61     50.98 o
   9   8   4     6955.11     6419.92    290.91 o
  10   8   4      499.99      524.42     67.73 o
  11   8   4     3373.23     3476.02    127.28 o
  12   8   4        0.40      -15.80     50.31 o
  13   8   4     3797.49     4056.29    205.81 o
  14   8   4      132.29      181.89    129.25 o
 -15   9   4       23.23       70.28     60.90 o
 -14   9   4      926.20      844.42     93.98 o
 -13   9   4      512.15      498.22     90.36 o
 -12   9   4       32.98       39.25     56.90 o
 -11   9   4      520.82      475.59     70.89 o
 -10   9   4     2642.26     2812.68    120.29 o
  -9   9   4      199.49      175.17     56.26 o
  -8   9   4     2481.14     2198.58    115.74 o
  -7   9   4     1195.60     1199.86     78.42 o
  -6   9   4      760.20      698.33     70.95 o
  -5   9   4      540.38      638.09     81.39 o
  -4   9   4     1244.58     1197.42     69.78 o
  -3   9   4     1403.99     1467.52     93.52 o
  -2   9   4     4322.14     4119.77     95.80 o
  -1   9   4       60.97       90.58     32.62 o
   0   9   4      161.36      203.92     31.57 o
   1   9   4       96.60      113.13     39.04 o
   2   9   4      547.21      480.79     58.59 o
   3   9   4     3334.20     3368.89    104.20 o
   4   9   4       86.77      130.52     42.92 o
   5   9   4      450.90      573.39     56.85 o
   6   9   4      528.49      610.27     60.00 o
   7   9   4      411.58      389.99     62.56 o
   8   9   4       81.16      110.91     53.01 o
   9   9   4       52.33        9.21     50.59 o
  10   9   4      737.84      842.34     98.10 o
  11   9   4      132.09      104.33     56.79 o
  12   9   4      501.83      438.65     77.74 o
  13   9   4      150.62      188.89     70.51 o
 -15  10   4     2316.66     2333.32    108.79 o
 -14  10   4        3.61       -6.29     56.73 o
 -13  10   4     5160.35     5101.04    207.66 o
 -12  10   4       33.50       61.21     57.61 o
 -11  10   4     4541.88     4795.18    159.38 o
 -10  10   4      161.58      105.66     58.89 o
  -9  10   4     9801.29     9867.83    216.85 o
  -8  10   4       31.95       10.79     50.97 o
  -7  10   4     9718.13     9395.45    201.03 o
  -6  10   4     1308.58     1317.75     81.00 o
  -5  10   4    22746.26    22533.21    330.83 o
  -4  10   4      191.30      298.90     52.97 o
  -3  10   4     9888.51     9706.40    283.50 o
  -2  10   4      167.87      187.45     45.57 o
  -1  10   4    16338.95    15886.30    194.82 o
   0  10   4     3088.85     3115.87     76.71 o
   1  10   4     7750.75     7273.61    156.47 o
   2  10   4      170.54      136.17     46.44 o
   3  10   4     7369.64     7393.38    177.40 o
   4  10   4      324.94      334.28     54.09 o
   5  10   4     4058.71     4110.95    124.16 o
   6  10   4     1900.48     1923.21    124.92 o
   7  10   4     6941.14     6816.30    174.87 o
   8  10   4      120.64       50.57     53.61 o
   9  10   4     3283.59     3422.97    129.22 o
  10  10   4      308.41      358.37     65.40 o
  11  10   4     3625.79     3670.20    129.53 o
  12  10   4       80.59       95.79     72.06 o
 -14  11   4       56.89       77.98     55.21 o
 -13  11   4        1.26       18.18     73.19 o
 -12  11   4      165.47      111.00     65.63 o
 -11  11   4      473.56      572.84     79.35 o
 -10  11   4        2.66       83.54     58.35 o
  -9  11   4     1086.89     1016.77     87.30 o
  -8  11   4      118.56      137.50     56.79 o
  -7  11   4        7.68       33.73     68.12 o
  -6  11   4     1088.83     1087.85     81.06 o
  -5  11   4      562.34      595.83     67.31 o
  -4  11   4      943.61      721.89     67.91 o
  -3  11   4      708.74      677.22     66.80 o
  -2  11   4       53.17       56.22     45.64 o
  -1  11   4     1409.86     1438.25     68.25 o
   0  11   4      363.15      338.00     45.90 o
   1  11   4      222.00      227.79     53.03 o
   2  11   4      147.94      196.33     51.40 o
   3  11   4      498.26      510.32     61.07 o
   4  11   4        1.21      -11.14     47.18 o
   5  11   4      224.18      202.45     54.72 o
   6  11   4        1.07       28.05     51.49 o
   7  11   4      330.64      392.56     66.86 o
   8  11   4      784.89      690.20     75.50 o
   9  11   4      379.54      373.56     67.24 o
  10  11   4      270.86      212.12     60.47 o
  11  11   4       20.44       52.81     51.22 o
 -12  12   4      279.72      233.91     70.31 o
 -11  12   4     5504.09     5376.21    166.24 o
 -10  12   4       33.72      -48.76     53.90 o
  -9  12   4     1467.43     1521.78    159.10 o
  -8  12   4      121.74       66.95     56.99 o
  -7  12   4    11809.21    12371.73    347.36 o
  -6  12   4      373.28      271.42     61.22 o
  -5  12   4     6144.66     6266.68    214.60 o
  -4  12   4      441.97      390.90     63.49 o
  -3  12   4     9194.59     8994.09    241.35 o
  -2  12   4       10.63        1.64     46.08 o
  -1  12   4     6740.40     6659.50    154.62 o
   0  12   4       58.24        9.66     49.67 o
   1  12   4    13239.47    12621.68    233.19 o
   2  12   4      979.41      920.29     75.93 o
   3  12   4     3626.92     3460.27    123.74 o
   4  12   4     1384.32     1483.72     89.76 o
   5  12   4     7221.85     7052.74    172.70 o
   6  12   4       36.39      -29.57     52.45 o
   7  12   4     3069.13     3173.72    130.30 o
   8  12   4       19.49      -19.08     55.41 o
   9  12   4     5581.73     5392.35    164.30 o
  10  12   4        6.81      -43.70     73.95 o
 -11  13   4       88.12       25.29    108.68 o
 -10  13   4      412.09      333.23     88.46 o
  -9  13   4       57.17       71.67     56.89 o
  -8  13   4     1763.51     1837.33    100.62 o
  -7  13   4       10.32       -3.20     68.91 o
  -6  13   4       11.25        2.00     50.75 o
  -5  13   4       49.41       30.29     51.98 o
  -4  13   4     1662.05     1753.49    119.72 o
  -3  13   4       27.85       24.68     46.32 o
  -2  13   4     1667.78     1647.22     97.98 o
  -1  13   4      211.48      203.40     61.18 o
   0  13   4      636.73      624.14     72.56 o
   1  13   4       67.75      120.32     56.37 o
   2  13   4      330.33      395.67     66.51 o
   3  13   4       53.30       52.07     64.63 o
   4  13   4     1020.91      939.79     81.34 o
   5  13   4        5.41       73.16     58.54 o
   6  13   4       78.24       39.41     57.56 o
   7  13   4      108.25      198.69     64.60 o
   8  13   4       92.23       68.81     58.66 o
   9  13   4       97.02      124.59     55.62 o
  -9  14   4     5487.85     5172.06    280.54 o
  -8  14   4       16.95        7.55     84.47 o
  -7  14   4     1155.06     1231.48    143.80 o
  -6  14   4        0.25       -4.20     71.59 o
  -5  14   4     2513.90     2645.72    168.84 o
  -4  14   4        1.90      -66.08     66.35 o
  -3  14   4     4986.88     4953.63    176.48 o
  -2  14   4      791.44      782.24     82.64 o
  -1  14   4     4148.66     3959.71    147.12 o
   0  14   4       99.31       73.60     57.37 o
   1  14   4     1989.33     2192.95    111.79 o
   2  14   4      486.64      385.82     67.79 o
   3  14   4     7222.27     6958.89    195.81 o
   4  14   4       51.96       79.40     58.38 o
   5  14   4     3037.89     3400.76    138.23 o
   6  14   4        0.25      -14.75     57.64 o
   7  14   4     3950.20     4210.94    295.93 o
  -7  15   4      216.06      -35.02     98.92 o
  -6  15   4     1199.53     1249.94    239.25 o
  -5  15   4       36.41      102.86     65.69 o
  -4  15   4     2029.54     2187.08    118.71 o
  -3  15   4        1.49       -5.97     60.07 o
  -2  15   4      923.75     1028.51     90.79 o
  -1  15   4      194.57      154.32     64.87 o
   0  15   4      981.82     1027.79     96.70 o
   1  15   4      548.06      653.45     84.57 o
   2  15   4     2978.95     3227.78    163.35 o
   3  15   4      109.78      109.46     62.18 o
   4  15   4      316.77      391.74     74.40 o
   5  15   4      196.48       89.19     62.69 o
  -2  16   4      183.19      161.51     72.99 o
  -1  16   4      976.45     1035.40    103.12 o
   0  16   4      223.39      310.58    113.82 o
 -17   0   5     3177.80     3034.52    143.51 o
 -15   0   5     8564.05     8489.27    286.83 o
 -13   0   5     5046.57     4980.07    156.07 o
 -11   0   5    16934.51    16626.36    236.06 o
  -9   0   5    12562.01    12575.39    177.49 o
  -7   0   5    42143.06    41688.58    481.55 o
  -5   0   5    11131.03    10663.13    346.30 o
  -3   0   5    27392.45    28620.22    848.26 o
  -1   0   5   102927.54   109242.18   2487.44 o
   1   0   5    15780.22    17799.88    311.59 o
   3   0   5    21258.74    19824.44    377.71 o
   5   0   5    20036.58    20978.76    427.83 o
   7   0   5      702.76      671.36     36.85 o
   9   0   5     7589.47     7427.12    144.07 o
  11   0   5     6377.35     5972.74    133.00 o
  13   0   5     6977.15     7256.96    448.99 o
  15   0   5     3289.18     3123.23    344.11 o
 -18   1   5        1.02       55.74     48.23 o
 -17   1   5      841.13      755.97     63.87 o
 -16   1   5      333.40      374.87     53.89 o
 -15   1   5     5650.50     5565.47    136.87 o
 -14   1   5      592.79      629.17     55.04 o
 -13   1   5     2073.91     2042.92     75.82 o
 -12   1   5     1972.94     1893.96     68.55 o
 -11   1   5     1871.88     1881.12     62.76 o
 -10   1   5      533.30      567.04     38.87 o
  -9   1   5     8204.49     8286.26     94.99 o
  -8   1   5     1551.37     1516.77     46.21 o
  -7   1   5     3529.16     3572.13     46.30 o
  -6   1   5     2547.83     2297.48     47.81 o
  -5   1   5     7472.54     6996.22    162.41 o
  -4   1   5     7312.65     9156.30    144.83 o
  -3   1   5    13831.07    15902.63    206.98 o
  -2   1   5       97.95      273.20     38.39 o
  -1   1   5     5930.44     5608.07    176.10 o
   0   1   5       72.00       71.34     24.13 o
   1   1   5     5315.65     5157.03     89.78 o
   2   1   5      807.93     1105.62     50.97 o
   3   1   5     1598.17     1748.82     67.45 o
   4   1   5     2143.16     2162.97     80.18 o
   5   1   5     1304.75     1220.69     68.79 o
   6   1   5      757.80      842.71     77.10 o
   7   1   5    10091.13    10018.60    105.29 o
   8   1   5     2905.44     2824.65     54.84 o
   9   1   5     3768.69     3714.15     84.84 o
  10   1   5       45.00       29.53     25.29 o
  11   1   5     2376.25     2371.31     71.82 o
  12   1   5      160.73      125.02     36.53 o
  13   1   5     4906.75     4706.80    261.81 o
  14   1   5        9.28      -35.53     93.02 o
  15   1   5      885.82     1058.52    167.71 o
  16   1   5      797.15     1039.79    173.62 o
 -18   2   5      977.48      975.50     77.74 o
 -17   2   5     4574.89     4480.07    119.15 o
 -16   2   5      240.24      265.31     50.48 o
 -15   2   5     3785.77     3468.27    102.82 o
 -14   2   5      427.10      418.68     53.94 o
 -13   2   5    14130.15    13624.31    191.72 o
 -12   2   5     2191.34     1996.47     70.73 o
 -11   2   5     9379.79     9395.31    133.89 o
 -10   2   5      707.84      730.66     36.64 o
  -9   2   5    21718.59    21666.44    258.06 o
  -8   2   5      201.80      203.68     19.64 o
  -7   2   5     6929.25     6988.73     68.79 o
  -6   2   5       24.29      -20.59     20.59 o
  -5   2   5    48300.45    49356.59    430.69 o
  -4   2   5      692.54      981.34     31.26 o
  -3   2   5    27824.88    27794.77    517.02 o
  -2   2   5        7.83       75.91     22.24 o
  -1   2   5    28474.33    30037.63    350.69 o
   0   2   5     1480.61     2134.48     73.44 o
   1   2   5    20083.52    18693.75    243.25 o
   2   2   5     1501.56     1440.78     67.96 o
   3   2   5    18332.20    18767.93    269.31 o
   4   2   5     7089.77     7070.15    157.36 o
   5   2   5     3697.61     3417.46    117.56 o
   6   2   5      107.12      115.05     21.77 o
   7   2   5    11104.01    10938.38    118.25 o
   8   2   5       37.86       44.18     21.14 o
   9   2   5     3043.89     3100.22     82.48 o
  10   2   5     4608.31     4650.04     98.30 o
  11   2   5     8129.48     8281.77    114.36 o
  12   2   5      100.81      120.78     80.45 o
  13   2   5     2993.43     2695.57    210.84 o
  14   2   5        2.88       30.80     98.36 o
  15   2   5     7003.10     6792.34    440.25 o
  16   2   5      807.02      952.76    170.58 o
 -18   3   5      349.22      260.25     58.95 o
 -17   3   5     1698.52     1794.83     82.51 o
 -16   3   5      117.25      113.59     46.83 o
 -15   3   5       51.99       14.53     41.96 o
 -14   3   5      761.28      855.13     67.22 o
 -13   3   5     2286.58     2246.92     88.18 o
 -12   3   5     1343.86     1329.67     65.19 o
 -11   3   5     3410.92     3226.51     88.21 o
 -10   3   5     7365.54     7474.60     98.25 o
  -9   3   5       25.93       46.21     20.95 o
  -8   3   5     2397.17     2366.40     47.09 o
  -7   3   5    13519.41    12826.37    107.97 o
  -6   3   5    18276.89    18592.77    167.34 o
  -5   3   5     5949.41     6598.04    138.50 o
  -4   3   5     1293.72     1150.72     37.45 o
  -3   3   5    18439.40    17531.59    242.27 o
  -2   3   5     1229.87     1034.23     49.50 o
  -1   3   5     5326.89     5857.41    141.12 o
   0   3   5     5891.38     6174.63    116.65 o
   1   3   5     3027.84     3239.31    152.76 o
   2   3   5     1703.38     1437.72     67.06 o
   3   3   5     8631.01     8052.04    169.13 o
   4   3   5      184.77      202.38     49.63 o
   5   3   5     2818.26     3111.06     61.88 o
   6   3   5     3773.79     3720.78     56.26 o
   7   3   5       62.96       76.04     20.17 o
   8   3   5      114.59      165.17     24.57 o
   9   3   5     4184.30     3951.21     74.70 o
  10   3   5     1918.46     1822.73     55.78 o
  11   3   5     3888.53     3740.86    112.75 o
  12   3   5     1431.53     1639.00    143.76 o
  13   3   5       21.43      146.08    105.34 o
  14   3   5     1294.58     1166.82    168.08 o
  15   3   5     1041.73     1095.44    346.84 o
  16   3   5     1259.49     1336.41    264.91 o
 -18   4   5      236.92      270.39     65.28 o
 -17   4   5     1951.61     2014.09     91.06 o
 -16   4   5      465.66      491.38     60.93 o
 -15   4   5     5405.64     5415.36    139.81 o
 -14   4   5     3016.50     2875.37    155.78 o
 -13   4   5     3598.05     3587.08    104.13 o
 -12   4   5      775.91      832.10     57.35 o
 -11   4   5     8663.94     8240.92    157.70 o
 -10   4   5     2772.52     2771.28     63.55 o
  -9   4   5     2417.49     2330.29     59.46 o
  -8   4   5     1428.24     1429.05     41.85 o
  -7   4   5     8614.77     8637.67     89.38 o
  -6   4   5      326.81      306.31     18.81 o
  -5   4   5    10329.36     9975.58    141.23 o
  -4   4   5       92.37      140.92     25.19 o
  -3   4   5    12740.87    12414.98    130.07 o
  -2   4   5     2068.30     1970.32     47.70 o
  -1   4   5    10100.67     9338.81    181.20 o
   0   4   5     1021.75     1029.57     61.17 o
   1   4   5    54868.11    54783.05    712.25 o
   2   4   5     7609.54     7274.78    163.00 o
   3   4   5     7960.15     7735.57    205.30 o
   4   4   5     3826.98     3793.56    104.06 o
   5   4   5     9984.69     9866.29    105.04 o
   6   4   5     3571.20     3687.89     61.88 o
   7   4   5    10244.27     9912.06    116.68 o
   8   4   5     2165.41     2246.39     57.90 o
   9   4   5     6290.67     6210.56    144.94 o
  10   4   5        8.55       12.05     29.40 o
  11   4   5     2094.26     2209.56     60.60 o
  12   4   5      859.13      965.98     76.41 o
  13   4   5     5033.07     4997.66    279.11 o
  14   4   5     2005.23     2132.88    206.14 o
  15   4   5     1408.19     1466.90    203.19 o
 -18   5   5      517.67      597.97     84.71 o
 -17   5   5     1231.57     1168.61     88.61 o
 -16   5   5      900.91      958.38     73.20 o
 -15   5   5      252.28      347.56     57.22 o
 -14   5   5     2789.04     2826.50    105.16 o
 -13   5   5      239.04      221.06     52.08 o
 -12   5   5     1408.77     1417.65     77.07 o
 -11   5   5      567.33      569.78     49.04 o
 -10   5   5     2746.79     2572.64     77.56 o
  -9   5   5     2033.18     2011.55     59.15 o
  -8   5   5    15854.58    16129.22    171.46 o
  -7   5   5       96.28       82.89     25.55 o
  -6   5   5     2311.29     2330.98     47.12 o
  -5   5   5     9413.74     9238.52    151.57 o
  -4   5   5     7041.26     6525.26    110.84 o
  -3   5   5     1333.89     1296.74     44.95 o
  -2   5   5    13656.45    13828.97    169.41 o
  -1   5   5    17500.82    17629.52    157.96 o
   0   5   5     7014.94     6608.39     81.04 o
   1   5   5     3514.86     3462.71     50.12 o
   2   5   5      777.04      791.46     41.83 o
   3   5   5      467.48      558.79     41.06 o
   4   5   5    13485.12    13374.67    134.95 o
   5   5   5     3468.31     3264.59    101.84 o
   6   5   5     4879.37     4918.86     77.62 o
   7   5   5     1401.30     1440.10     45.92 o
   8   5   5     2536.16     2488.71     64.13 o
   9   5   5      256.79      311.94     34.27 o
  10   5   5     2839.94     2925.84     71.30 o
  11   5   5     1234.44     1288.41     55.78 o
  12   5   5     3713.54     3896.43    130.83 o
  13   5   5      212.05      119.93    109.17 o
  14   5   5     1272.25     1265.59    178.37 o
  15   5   5      224.58      127.24    133.28 o
 -17   6   5     2366.08     2110.35    106.04 o
 -16   6   5     1716.29     1681.51     91.46 o
 -15   6   5     2329.62     2292.74    108.45 o
 -14   6   5     1987.57     2121.35     96.30 o
 -13   6   5     3031.83     2974.22    107.88 o
 -12   6   5     1383.20     1248.37     92.83 o
 -11   6   5      830.37      932.02     67.41 o
 -10   6   5      936.02     1032.72     64.98 o
  -9   6   5     4156.13     4238.00     85.32 o
  -8   6   5     2550.18     2502.63     65.61 o
  -7   6   5     2052.85     1923.36     55.01 o
  -6   6   5      616.19      621.99     30.76 o
  -5   6   5      309.52      308.98     22.70 o
  -4   6   5     1976.36     1970.87     74.75 o
  -3   6   5     8723.99     8699.58    166.28 o
  -2   6   5      411.38      501.98     29.63 o
  -1   6   5    14478.66    14029.38    143.54 o
   0   6   5     2651.29     2665.49     53.54 o
   1   6   5     1116.66     1195.40     37.86 o
   2   6   5     1342.55     1299.70     40.28 o
   3   6   5    18536.28    18432.56    249.25 o
   4   6   5     1875.71     1904.83     49.79 o
   5   6   5     9257.64     9226.39    115.27 o
   6   6   5      821.83      853.66     50.99 o
   7   6   5     3774.78     3909.61     75.79 o
   8   6   5     2626.68     2548.81     68.39 o
   9   6   5     3651.08     3669.77     80.95 o
  10   6   5       94.52       78.98     32.24 o
  11   6   5     3002.64     2834.78    164.84 o
  12   6   5     1120.82     1243.52    151.48 o
  13   6   5     1558.00     1735.41    250.16 o
  14   6   5      872.28      798.34    199.91 o
  15   6   5      663.58      834.08    174.59 o
 -17   7   5       23.74      -17.19     56.32 o
 -16   7   5     1515.17     1689.37     83.75 o
 -15   7   5      815.64      938.05     74.97 o
 -14   7   5     2815.40     2766.91    107.48 o
 -13   7   5       57.14       67.93     49.41 o
 -12   7   5     3360.44     3191.99     97.72 o
 -11   7   5       59.68       15.47     42.51 o
 -10   7   5     5608.36     5586.14    136.11 o
  -9   7   5      341.39      304.84     42.59 o
  -8   7   5     3033.60     2887.14     90.48 o
  -7   7   5     2369.83     2435.81     72.94 o
  -6   7   5     7678.34     7739.36    176.84 o
  -5   7   5     2473.02     2484.31     60.21 o
  -4   7   5     7768.51     7633.49    118.14 o
  -3   7   5     4333.28     4335.64     74.43 o
  -2   7   5     9461.78     9030.32    129.39 o
  -1   7   5     1962.43     1929.65     53.30 o
   0   7   5     3840.56     3843.20     89.20 o
   1   7   5     7717.08     7659.93    103.03 o
   2   7   5    18332.91    17284.60    217.72 o
   3   7   5      307.10      328.79     29.69 o
   4   7   5    10068.41     9985.63    162.92 o
   5   7   5      576.98      629.71     37.28 o
   6   7   5     5100.16     4878.36     87.09 o
   7   7   5      401.49      417.81     47.75 o
   8   7   5    10149.11    10154.37    173.19 o
   9   7   5       14.77       43.48     31.24 o
  10   7   5     5092.35     4841.08    152.91 o
  11   7   5      484.93      477.46     54.13 o
  12   7   5     1742.47     1786.37    191.55 o
  13   7   5     1130.68     1086.98    172.54 o
  14   7   5     3072.90     3621.92    266.64 o
 -16   8   5      230.59      287.00     73.78 o
 -15   8   5      944.11      898.69    121.41 o
 -14   8   5      112.33      219.37     64.33 o
 -13   8   5      736.07      869.83     66.53 o
 -12   8   5      806.53      713.53     69.53 o
 -11   8   5      386.06      349.77     58.59 o
 -10   8   5     3794.67     3913.61    119.05 o
  -9   8   5      591.69      693.95     53.62 o
  -8   8   5       89.17       87.72     43.83 o
  -7   8   5      721.18      763.93     49.56 o
  -6   8   5     4336.27     4326.65     95.05 o
  -5   8   5       18.23       32.08     28.22 o
  -4   8   5     1843.85     1862.69     76.13 o
  -3   8   5     4882.19     4990.01     76.37 o
  -2   8   5    11004.28    10605.75    172.23 o
  -1   8   5      296.91      312.27     32.45 o
   0   8   5     3138.30     3186.29     74.50 o
   1   8   5     3503.61     3456.15    109.50 o
   2   8   5     1678.93     1726.84     54.41 o
   3   8   5     3392.47     3350.93     74.06 o
   4   8   5     3976.51     4032.07    115.12 o
   5   8   5     3996.95     4109.86     96.11 o
   6   8   5     1290.89     1348.82     58.94 o
   7   8   5      993.35     1024.16     58.08 o
   8   8   5      488.64      561.18     49.65 o
   9   8   5     3046.73     2750.42     84.34 o
  10   8   5     3311.96     3232.10    115.26 o
  11   8   5      346.31      404.39     49.87 o
  12   8   5       41.80       20.09    104.61 o
  13   8   5      473.20      516.20    147.24 o
 -15   9   5      122.76       63.80     65.44 o
 -14   9   5     2516.39     2610.76    186.25 o
 -13   9   5      560.40      712.71     61.25 o
 -12   9   5     4502.14     4118.95    129.17 o
 -11   9   5       57.37       94.80     49.79 o
 -10   9   5     3055.65     2912.91    107.71 o
  -9   9   5      267.12      233.53     44.95 o
  -8   9   5     3267.17     3292.88    111.10 o
  -7   9   5      211.08      225.75     47.46 o
  -6   9   5     5717.32     5475.36    130.94 o
  -5   9   5      142.54      122.60     33.43 o
  -4   9   5     7544.89     7712.77    142.48 o
  -3   9   5      365.18      398.65     32.88 o
  -2   9   5     2333.87     2168.95     90.94 o
  -1   9   5      396.22      472.36     53.70 o
   0   9   5    16150.73    15840.23    229.65 o
   1   9   5       76.62       73.22     42.51 o
   2   9   5    14814.66    14512.46    210.43 o
   3   9   5     2000.99     2196.90     74.05 o
   4   9   5     6064.97     5783.97    141.03 o
   5   9   5       61.93       23.12     33.90 o
   6   9   5    12907.77    12668.30    217.81 o
   7   9   5       62.68       45.65     38.05 o
   8   9   5     8642.03     8632.36    150.45 o
   9   9   5      226.25      255.80     41.70 o
  10   9   5     3413.53     3493.17    142.22 o
  11   9   5      370.78      522.99     83.24 o
  12   9   5     3827.20     3666.17    264.53 o
  13   9   5       45.21     -106.59    106.59 o
 -15  10   5        2.34      -66.64    115.80 o
 -14  10   5      183.63      253.37     66.46 o
 -13  10   5       23.89        3.63     39.46 o
 -12  10   5     1986.77     2051.33     94.19 o
 -11  10   5      553.94      549.82     63.26 o
 -10  10   5       21.40      -13.00     46.28 o
  -9  10   5      251.93      277.24     64.48 o
  -8  10   5     2686.01     2867.71    131.82 o
  -7  10   5      320.92      329.35     53.43 o
  -6  10   5     2087.50     2163.18    114.50 o
  -5  10   5     1628.47     1624.11     64.27 o
  -4  10   5     4001.13     3880.43     86.12 o
  -3  10   5     1166.66     1013.45     61.22 o
  -2  10   5     1035.67     1142.79     69.63 o
  -1  10   5      158.39      156.32     45.28 o
   0  10   5     7697.11     7418.75    154.52 o
   1  10   5     2959.62     2913.40    100.13 o
   2  10   5     1449.80     1512.61     76.05 o
   3  10   5      175.60      164.97     45.66 o
   4  10   5     3284.79     3265.59    134.55 o
   5  10   5       43.63       23.42     42.67 o
   6  10   5      561.88      616.78     60.23 o
   7  10   5      892.41      928.49     71.78 o
   8  10   5     1499.96     1558.93     68.98 o
   9  10   5        7.46      -12.94     38.84 o
  10  10   5       63.92      110.47     72.90 o
  11  10   5       19.88      -93.78    104.20 o
  12  10   5      861.36     1124.08    184.08 o
 -14  11   5     2878.27     2568.28    242.52 o
 -13  11   5       23.26       78.00     52.56 o
 -12  11   5     2455.22     2444.75    117.86 o
 -11  11   5      195.17      144.49     44.39 o
 -10  11   5     2465.41     2501.37     96.16 o
  -9  11   5      147.07       75.83     37.92 o
  -8  11   5     5151.56     5292.83    108.71 o
  -7  11   5      198.56      102.47     46.31 o
  -6  11   5     1641.71     1749.62    123.05 o
  -5  11   5      256.23      243.38     37.94 o
  -4  11   5     4968.69     4980.09    125.11 o
  -3  11   5       28.16       61.10     39.72 o
  -2  11   5    11619.28    11108.75    207.02 o
  -1  11   5      238.42      173.47     50.39 o
   0  11   5     6257.06     6088.39    147.88 o
   1  11   5       46.12      -15.36     44.35 o
   2  11   5     5910.76     6052.75    147.81 o
   3  11   5      139.21      113.33     48.02 o
   4  11   5    13387.93    12683.16    295.59 o
   5  11   5      306.88      266.52     53.65 o
   6  11   5     7739.31     7527.40    173.75 o
   7  11   5      452.40      539.72     85.13 o
   8  11   5     3541.57     3554.66    127.22 o
   9  11   5      144.18      133.48     63.53 o
  10  11   5     3896.40     4073.94    274.91 o
  11  11   5        8.22      122.56    125.02 o
 -12  12   5       35.16      127.55     87.77 o
 -11  12   5       31.78       26.49     45.08 o
 -10  12   5     1392.04     1488.63    122.00 o
  -9  12   5       72.13       46.89     68.13 o
  -8  12   5     1258.58     1223.23    108.69 o
  -7  12   5       85.29      105.12     67.15 o
  -6  12   5     1746.39     1773.09    139.51 o
  -5  12   5       17.80       30.94     44.39 o
  -4  12   5     1952.63     2021.41     86.39 o
  -3  12   5        1.66      -22.25     47.10 o
  -2  12   5     3282.07     3134.00    117.31 o
  -1  12   5       95.91      134.42     51.09 o
   0  12   5     1835.59     1739.97     91.43 o
   1  12   5     2158.60     2075.16     96.94 o
   2  12   5     3510.40     3485.67    120.40 o
   3  12   5      226.79      189.53     51.86 o
   4  12   5      103.35       93.08     49.51 o
   5  12   5       98.39      176.04     52.01 o
   6  12   5     1376.60     1517.00    120.78 o
   7  12   5      519.30      592.37     62.45 o
   8  12   5     1363.94     1346.96    103.95 o
   9  12   5      378.33      376.92     64.14 o
  10  12   5      136.82      -43.82    147.48 o
 -11  13   5      165.65      176.09    120.45 o
 -10  13   5     3256.08     3383.64    168.27 o
  -9  13   5       43.17       87.27     74.22 o
  -8  13   5     4061.20     4055.55    177.60 o
  -7  13   5      185.02      204.15     75.34 o
  -6  13   5     5105.54     5304.76    195.38 o
  -5  13   5      601.66      621.78     92.04 o
  -4  13   5     2687.11     2500.12    114.27 o
  -3  13   5     1265.32     1257.13     88.67 o
  -2  13   5     5604.44     5533.38    173.51 o
  -1  13   5      320.07      380.82     64.10 o
   0  13   5     4268.97     4478.88    182.99 o
   1  13   5      419.40      439.00     64.08 o
   2  13   5     4454.26     4320.42    214.78 o
   3  13   5      313.31      305.57     59.05 o
   4  13   5     3530.64     3577.53    128.48 o
   5  13   5      490.67      476.65     65.85 o
   6  13   5     2003.48     2064.24     93.00 o
   7  13   5      466.51      460.73     82.59 o
   8  13   5     1978.54     2307.46    109.68 o
  -9  14   5       72.75       38.77     74.70 o
  -8  14   5     1342.85     1454.10    200.88 o
  -7  14   5       88.51      117.70     77.49 o
  -6  14   5       73.50       70.60     72.56 o
  -5  14   5     1703.04     1709.95    104.46 o
  -4  14   5     2155.31     2180.53    111.95 o
  -3  14   5      218.84      157.58     60.79 o
  -2  14   5      812.52      728.19     77.79 o
  -1  14   5      540.22      563.80     71.61 o
   0  14   5      307.50      309.23     78.55 o
   1  14   5     1036.01     1142.05     84.78 o
   2  14   5      306.47      250.50     78.40 o
   3  14   5      543.27      724.52     97.09 o
   4  14   5     1912.51     2000.42     93.97 o
   5  14   5      596.68      700.49     85.85 o
   6  14   5      130.84       82.08     68.17 o
   7  14   5     1098.33     1078.25    242.52 o
  -7  15   5      483.01      474.88     76.27 o
  -6  15   5     3412.42     3335.16    136.16 o
  -5  15   5      378.91      423.81     74.18 o
  -4  15   5     4682.51     4604.93    157.93 o
  -3  15   5      104.56       85.43     59.66 o
  -2  15   5     1193.16     1274.08     93.04 o
  -1  15   5     1202.27     1171.77     97.70 o
   0  15   5     3868.55     3646.98    132.30 o
   1  15   5       90.45        7.12     53.87 o
   2  15   5     2276.82     2368.40    103.71 o
   3  15   5      282.33      366.70     56.94 o
   4  15   5     1019.50     1091.92    106.68 o
 -18   0   6     3282.93     3320.96    254.53 o
 -16   0   6     2976.99     2771.00    117.44 o
 -14   0   6      880.86      950.78     62.48 o
 -12   0   6     3459.03     3514.80    123.62 o
 -10   0   6    28940.28    28516.93    316.64 o
  -8   0   6     1534.33     1487.69     70.39 o
  -6   0   6    20177.74    21797.09    616.13 o
  -4   0   6    48435.93    50402.10    803.65 o
  -2   0   6    17923.66    18870.49    576.80 o
   0   0   6    17879.67    18311.17    578.98 o
   2   0   6    38032.02    38349.07    820.41 o
   4   0   6      656.56      696.93     93.40 o
   6   0   6    15863.09    15379.81    489.95 o
   8   0   6      105.22      135.46     98.32 o
  10   0   6     7463.20     7209.98    389.99 o
  12   0   6     2732.69     3008.53    291.68 o
  14   0   6      557.21      403.10    180.25 o
 -18   1   6     1743.73     1579.30    140.33 o
 -17   1   6      608.72      557.23     49.26 o
 -16   1   6     1262.03     1259.09     62.54 o
 -15   1   6      768.00      753.54     53.46 o
 -14   1   6     2549.50     2621.27     70.84 o
 -13   1   6       49.32       93.18     27.57 o
 -12   1   6      913.43      901.59     43.57 o
 -11   1   6      976.42     1028.14     35.99 o
 -10   1   6     5086.09     4791.14     64.11 o
  -9   1   6      219.31      200.32     22.63 o
  -8   1   6      874.74      840.95     82.02 o
  -7   1   6     7898.83     8564.95    155.92 o
  -6   1   6     7292.23     6991.56    107.49 o
  -5   1   6      705.55      749.13     47.96 o
  -4   1   6    14021.16    14670.35    207.68 o
  -3   1   6     6680.68     6192.32    132.64 o
  -2   1   6     6734.85     6909.31    133.06 o
  -1   1   6     2040.21     2703.42    134.35 o
   0   1   6    18063.70    17853.97    288.26 o
   1   1   6     4831.15     4783.10    109.73 o
   2   1   6    22835.56    24243.68    318.51 o
   3   1   6     1715.43     1636.67     93.88 o
   4   1   6    10952.31    10916.57    191.33 o
   5   1   6     4044.34     4017.48    126.93 o
   6   1   6     8598.43     7526.85   1004.44 o
   7   1   6       16.08       21.85     51.24 o
   8   1   6     8913.54     8453.85    224.53 o
   9   1   6      256.92       66.55     70.65 o
  10   1   6     3735.20     3621.36    201.04 o
  11   1   6      179.17      194.59     92.69 o
  12   1   6     1799.93     1714.83    199.37 o
  13   1   6      372.98      371.23    179.70 o
  14   1   6     1791.86     1760.89    189.58 o
  15   1   6       48.63      149.12    114.57 o
 -18   2   6     1066.58     1130.34    172.96 o
 -17   2   6      540.04      338.45     61.63 o
 -16   2   6     5004.51     4786.01    125.65 o
 -15   2   6       75.09       56.65     36.78 o
 -14   2   6     4166.75     3857.72     83.34 o
 -13   2   6       11.36       12.36     25.87 o
 -12   2   6     7272.42     7319.21     96.44 o
 -11   2   6      103.24       74.74     22.60 o
 -10   2   6     4375.09     4221.54     61.99 o
  -9   2   6      976.63      986.69     42.05 o
  -8   2   6    14030.70    14348.85    189.15 o
  -7   2   6      107.44      109.89     24.26 o
  -6   2   6    19626.76    19649.06    229.14 o
  -5   2   6     2293.95     2110.53    107.85 o
  -4   2   6    10200.65    10351.56    233.77 o
  -3   2   6        8.50       45.73     25.36 o
  -2   2   6    10986.11    10113.28    165.10 o
  -1   2   6    11167.83    11691.03    165.86 o
   0   2   6    21264.04    21410.61    312.99 o
   1   2   6        8.33      -22.86     22.86 o
   2   2   6     4005.37     4062.85    124.88 o
   3   2   6     1283.84     1573.18     73.66 o
   4   2   6    13429.88    13554.81    225.50 o
   5   2   6     9258.00     8954.59    201.99 o
   6   2   6     6172.39     6117.56    171.54 o
   7   2   6        4.12       19.95     48.36 o
   8   2   6     6860.03     6636.73    244.67 o
   9   2   6       27.58      -74.83     74.83 o
  10   2   6     1615.56     1932.49    155.76 o
  11   2   6     1591.99     1482.44    153.30 o
  12   2   6     4101.59     4260.85    244.69 o
  13   2   6      385.00      380.36    115.68 o
  14   2   6     2845.80     2963.31    230.07 o
  15   2   6        3.85       78.63    113.16 o
 -18   3   6      966.98      988.69    122.15 o
 -17   3   6      127.08      256.53     88.12 o
 -16   3   6     2253.96     2302.85     79.02 o
 -15   3   6      200.10      154.57     34.70 o
 -14   3   6     1551.95     1481.47     56.03 o
 -13   3   6      885.42      875.48     41.17 o
 -12   3   6     4460.96     4299.79     87.48 o
 -11   3   6     1185.10     1172.46     41.98 o
 -10   3   6      631.64      653.44     35.91 o
  -9   3   6     3094.71     3067.42     57.07 o
  -8   3   6     9056.88     8980.23    143.19 o
  -7   3   6     1828.52     1793.49     59.76 o
  -6   3   6     4068.53     4007.06     76.44 o
  -5   3   6     6680.25     6566.76    145.27 o
  -4   3   6     1298.10     1333.19     61.20 o
  -3   3   6     2898.13     2941.20     84.60 o
  -2   3   6    20621.14    19589.96    263.53 o
  -1   3   6    15041.37    15686.17    231.97 o
   0   3   6     8894.44     9533.13    201.77 o
   1   3   6     2858.30     2927.75     85.42 o
   2   3   6     2912.35     2502.36    116.63 o
   3   3   6     4434.68     4184.31    122.43 o
   4   3   6    13081.32    13049.26    249.09 o
   5   3   6      156.82       90.44     46.34 o
   6   3   6     9375.86     9205.95    221.19 o
   7   3   6      512.32      508.73    117.59 o
   8   3   6     3459.30     3707.11    153.07 o
   9   3   6       41.56       43.39    126.17 o
  10   3   6     2810.93     2674.29    187.35 o
  11   3   6     1115.07      780.54    127.05 o
  12   3   6     4287.89     4633.30    374.70 o
  13   3   6        8.90      157.74    107.94 o
  14   3   6      545.08      623.36    147.49 o
  15   3   6     1174.08     1112.16    172.43 o
 -18   4   6     2853.89     2709.83    195.96 o
 -17   4   6      357.03      508.53    102.00 o
 -16   4   6      497.80      564.67     62.69 o
 -15   4   6      572.93      611.50     44.42 o
 -14   4   6     9542.43     9269.87    137.86 o
 -13   4   6      350.46      408.72     38.54 o
 -12   4   6     3026.47     2902.13    100.31 o
 -11   4   6     1116.49     1152.24     40.05 o
 -10   4   6     2541.84     2484.10     55.90 o
  -9   4   6      163.48      190.08     20.39 o
  -8   4   6    10749.69    10460.65    163.36 o
  -7   4   6     2409.98     2408.27     71.50 o
  -6   4   6     6694.16     6351.43    106.77 o
  -5   4   6      796.72      879.77     42.53 o
  -4   4   6      898.07      792.39     71.41 o
  -3   4   6     2509.92     2330.10    124.36 o
  -2   4   6    27127.33    26837.14    395.06 o
  -1   4   6     1231.41     1321.37    123.19 o
   0   4   6     4242.98     3876.10    182.77 o
   1   4   6    12618.94    12794.24    289.98 o
   2   4   6    12179.51    12081.48    253.20 o
   3   4   6    10883.95    10367.92    213.96 o
   4   4   6     9215.51     8665.18    245.11 o
   5   4   6     1151.79     1141.44     96.59 o
   6   4   6     4005.67     4066.04    147.39 o
   7   4   6     5176.32     5017.30    252.38 o
   8   4   6     6506.80     6412.92    200.91 o
   9   4   6      944.36     1001.98    123.56 o
  10   4   6     5139.39     5705.85    257.61 o
  11   4   6       13.03      -48.54     81.18 o
  12   4   6      557.74      859.25    205.92 o
  13   4   6      378.99      278.11    121.69 o
  14   4   6     4365.58     4903.82    290.82 o
  15   4   6       69.91      -55.97    109.83 o
 -18   5   6      997.28      958.05    167.14 o
 -17   5   6     1360.44     1238.59    128.04 o
 -16   5   6      737.79      735.98     88.77 o
 -15   5   6     1050.73     1208.46     70.75 o
 -14   5   6     1877.50     1970.41     67.21 o
 -13   5   6       27.31       15.72     31.10 o
 -12   5   6     2452.23     2346.33     63.02 o
 -11   5   6    12230.78    12070.16    130.79 o
 -10   5   6     8999.30     8734.16    100.24 o
  -9   5   6      496.49      509.15     30.83 o
  -8   5   6     4644.71     4700.99     84.45 o
  -7   5   6     2334.03     2253.81     76.24 o
  -6   5   6     6606.93     6464.24    115.05 o
  -5   5   6    17805.29    17632.39    215.68 o
  -4   5   6     4484.65     4510.14     69.58 o
  -3   5   6    10565.88    10549.26    131.30 o
  -2   5   6     2079.74     2041.75     92.69 o
  -1   5   6     4119.40     3722.52    122.30 o
   0   5   6     1341.08     1174.66     73.61 o
   1   5   6    19922.60    18992.56    320.87 o
   2   5   6     3081.71     2951.10    112.71 o
   3   5   6     5189.28     5095.57    152.20 o
   4   5   6     1986.52     1831.76     98.48 o
   5   5   6     3228.17     3102.83    129.70 o
   6   5   6     2091.60     2202.46    227.39 o
   7   5   6      811.25      794.46    100.23 o
   8   5   6      809.47      717.87    140.38 o
   9   5   6      991.77      967.54    125.80 o
  10   5   6     4131.15     4003.30    227.49 o
  11   5   6     1048.83     1006.14    146.38 o
  12   5   6     1127.83     1132.16    159.89 o
  13   5   6      920.09     1277.05    172.63 o
  14   5   6     2274.42     2553.85    228.08 o
 -17   6   6      292.75      432.41    100.34 o
 -16   6   6     3771.71     3453.65    183.93 o
 -15   6   6      748.63      766.51     65.22 o
 -14   6   6     1238.27     1332.20     58.28 o
 -13   6   6     4648.98     4440.68    102.11 o
 -12   6   6     4727.54     4774.00    104.30 o
 -11   6   6     1330.89     1257.02     42.60 o
 -10   6   6     3450.99     3366.08     60.19 o
  -9   6   6     5731.68     5760.11     82.43 o
  -8   6   6     2113.30     2185.93     55.80 o
  -7   6   6     2073.58     1858.05     92.76 o
  -6   6   6       56.89      118.47     32.40 o
  -5   6   6     9672.85     9694.05    133.94 o
  -4   6   6     9635.15     9400.34    122.28 o
  -3   6   6     1457.08     1420.42     38.64 o
  -2   6   6      229.04      208.73     26.93 o
  -1   6   6     5441.64     5302.04    130.70 o
   0   6   6     3062.20     2905.46     72.42 o
   1   6   6     3604.74     3478.45    169.98 o
   2   6   6     5884.29     5557.69    253.24 o
   3   6   6     5582.35     5146.29    161.54 o
   4   6   6     7087.56     6670.88    204.06 o
   5   6   6      793.04      787.24     79.86 o
   6   6   6     3449.08     3344.98    145.40 o
   7   6   6     5551.85     5803.81    196.97 o
   8   6   6     4633.66     4835.95    230.57 o
   9   6   6     1323.03     1490.14    198.27 o
  10   6   6     2478.80     2380.01    190.01 o
  11   6   6      347.44      163.13    122.35 o
  12   6   6     3535.86     3040.48    345.75 o
  13   6   6      477.65      539.10    140.60 o
  14   6   6      469.32      448.91    140.85 o
 -17   7   6     1216.40     1232.33    150.07 o
 -16   7   6      470.02      602.85    105.91 o
 -15   7   6     2966.44     2962.90    242.52 o
 -14   7   6     1182.67     1163.37     60.80 o
 -13   7   6     6172.13     6358.33    132.37 o
 -12   7   6     4510.07     4243.85     82.09 o
 -11   7   6      835.86      887.11     42.88 o
 -10   7   6      858.00      874.10     39.62 o
  -9   7   6     7145.53     7059.60    114.65 o
  -8   7   6     3251.18     3090.01     69.46 o
  -7   7   6     5276.64     5287.63    100.69 o
  -6   7   6     1061.79     1078.66     62.86 o
  -5   7   6     2109.61     2123.80     64.86 o
  -4   7   6     4595.77     4482.37     87.07 o
  -3   7   6     6950.30     6701.18    144.48 o
  -2   7   6      123.22      132.10     21.86 o
  -1   7   6    11258.02    10811.42    132.92 o
   0   7   6     1088.69     1122.73     38.76 o
   1   7   6     7334.05     7001.49    167.81 o
   2   7   6     1485.59     1432.37     51.87 o
   3   7   6     6567.52     6310.56    106.62 o
   4   7   6      360.10      305.21     32.01 o
   5   7   6     5137.95     5032.29     93.42 o
   6   7   6      152.36      160.67     36.73 o
   7   7   6     6035.82     6294.73    277.01 o
   8   7   6     5357.13     5460.84    252.56 o
   9   7   6     1508.57     1240.87    148.66 o
  10   7   6      149.46       56.81     95.78 o
  11   7   6     2470.44     2966.57    223.14 o
  12   7   6      273.56      126.84    150.75 o
  13   7   6     2335.74     2342.03    219.36 o
 -16   8   6     1222.36     1271.39    215.47 o
 -15   8   6     2258.08     2164.61    365.96 o
 -14   8   6      913.58      864.29    187.90 o
 -13   8   6      604.12      705.64     61.73 o
 -12   8   6     1208.61     1247.96     59.97 o
 -11   8   6     6207.12     6020.71    114.19 o
 -10   8   6     1383.01     1376.00     78.23 o
  -9   8   6     6024.66     5877.21    105.49 o
  -8   8   6       18.49       48.46     34.22 o
  -7   8   6     6321.92     6357.47    236.20 o
  -6   8   6     1469.12     1285.09     80.81 o
  -5   8   6      677.72      661.19     53.15 o
  -4   8   6      254.92      197.08     33.68 o
  -3   8   6     6808.59     6687.55    124.57 o
  -2   8   6      339.56      326.93     29.67 o
  -1   8   6     2618.95     2642.26     59.12 o
   0   8   6     3231.24     3125.30     77.53 o
   1   8   6     1752.06     1681.19     46.50 o
   2   8   6     1771.84     1786.81     45.82 o
   3   8   6     2797.20     2510.92     94.21 o
   4   8   6     1781.04     1825.61     66.02 o
   5   8   6    10298.74    10284.71    195.08 o
   6   8   6     2604.98     2403.98     71.43 o
   7   8   6      140.46      186.59     43.96 o
   8   8   6     1359.50     1558.43    158.73 o
   9   8   6     2278.84     1997.85    183.18 o
  10   8   6      477.26      446.77    126.21 o
  11   8   6     2771.24     2411.89    405.29 o
  12   8   6     1304.72     1221.79    178.43 o
  13   8   6     1766.06     1559.58    197.81 o
 -15   9   6     3447.78     3557.61    515.62 o
 -14   9   6      379.13      199.12     98.58 o
 -13   9   6     7502.52     7030.07    242.68 o
 -12   9   6       49.59       21.73     63.68 o
 -11   9   6     1661.32     1631.00     75.30 o
 -10   9   6     2243.08     1968.18     81.31 o
  -9   9   6     4833.23     4969.78    116.55 o
  -8   9   6     1654.83     1338.46     95.51 o
  -7   9   6     6010.36     6052.71    172.87 o
  -6   9   6      618.09      665.90     71.66 o
  -5   9   6      329.28      365.25     60.08 o
  -4   9   6       39.18       66.90     38.90 o
  -3   9   6     5777.92     5625.79    132.23 o
  -2   9   6     1571.35     1606.07     53.87 o
  -1   9   6     8167.49     8042.82    113.53 o
   0   9   6      133.75      120.06     27.28 o
   1   9   6     2627.30     2584.03     79.41 o
   2   9   6      319.78      363.35     31.00 o
   3   9   6    10770.10    10661.23    184.43 o
   4   9   6       45.14        0.90     26.91 o
   5   9   6     5214.10     5158.25    112.95 o
   6   9   6     1013.46     1068.79     93.99 o
   7   9   6     3273.51     3311.94    110.76 o
   8   9   6      312.69      243.24    108.53 o
   9   9   6     8206.94     8067.54    342.20 o
  10   9   6      180.11      104.27    177.52 o
  11   9   6     1508.12     1644.89    192.17 o
  12   9   6      130.92       74.36    118.52 o
 -14  10   6      315.54      160.94    100.42 o
 -13  10   6     5310.47     5415.35    218.31 o
 -12  10   6       87.87       91.30     68.86 o
 -11  10   6     3347.66     3365.69    154.68 o
 -10  10   6      112.69      116.39     78.68 o
  -9  10   6     4355.68     3879.78    154.96 o
  -8  10   6      922.86      745.58     84.02 o
  -7  10   6     6128.89     6200.92    192.90 o
  -6  10   6       35.53       35.41     55.60 o
  -5  10   6     5817.26     5649.67    168.20 o
  -4  10   6        2.73        8.53     47.71 o
  -3  10   6     1461.78     1494.41     74.20 o
  -2  10   6     1623.91     1720.64     72.41 o
  -1  10   6     3684.08     3635.00     90.20 o
   0  10   6     1334.27     1223.68     55.95 o
   1  10   6     1322.76     1336.76     52.13 o
   2  10   6      308.54      285.12     33.47 o
   3  10   6     1815.00     1834.04     55.52 o
   4  10   6      450.62      482.31     39.92 o
   5  10   6      899.58      913.60     58.00 o
   6  10   6        2.59       26.33     34.73 o
   7  10   6     3202.66     3331.23    225.42 o
   8  10   6       85.06      120.51    103.23 o
   9  10   6     1402.33     1382.88    179.98 o
  10  10   6       49.50      -10.46     97.66 o
  11  10   6     1886.79     1844.28    210.88 o
 -13  11   6     1972.12     1835.26    207.28 o
 -12  11   6      122.62       75.70     67.99 o
 -11  11   6     5793.57     5680.38    198.69 o
 -10  11   6       76.79        5.22     61.84 o
  -9  11   6     1948.61     1954.84    189.84 o
  -8  11   6       12.76       52.12     59.94 o
  -7  11   6     1402.23     1523.94    108.23 o
  -6  11   6      126.80      100.87     61.72 o
  -5  11   6     7305.86     7188.38    344.12 o
  -4  11   6        0.45      -34.59     42.20 o
  -3  11   6     3112.95     2901.05    169.85 o
  -2  11   6      135.30      183.58     48.15 o
  -1  11   6     2294.55     2267.89     92.74 o
   0  11   6      819.54      885.31     54.10 o
   1  11   6     7121.15     6913.18    125.02 o
   2  11   6      274.77      305.65     54.47 o
   3  11   6     4751.74     4775.98    102.43 o
   4  11   6     1146.51     1240.36     96.26 o
   5  11   6     4512.12     4391.04    110.79 o
   6  11   6       61.00       -5.07     66.08 o
   7  11   6     3617.04     3773.99    300.42 o
   8  11   6       32.17        6.27    100.38 o
   9  11   6     2395.62     2579.74    226.78 o
  10  11   6       63.16     -103.64    103.64 o
 -12  12   6       67.06       -5.74     71.83 o
 -11  12   6     2399.14     2435.16    162.29 o
 -10  12   6        1.39      -62.22     62.22 o
  -9  12   6     1323.10     1505.43    116.42 o
  -8  12   6      127.73       97.88     67.35 o
  -7  12   6     3103.81     3221.51    148.81 o
  -6  12   6        2.62       25.84     60.57 o
  -5  12   6     2100.26     2196.33    100.20 o
  -4  12   6      232.90      239.61     66.78 o
  -3  12   6     2868.21     2884.22    107.96 o
  -2  12   6        1.32      -25.92     53.72 o
  -1  12   6      320.30      308.94     53.27 o
   0  12   6       63.58       88.61     46.72 o
   1  12   6     6424.90     6621.76    169.53 o
   2  12   6        6.45       29.24     36.56 o
   3  12   6     1297.53     1322.83     66.28 o
   4  12   6        6.21       11.80     50.90 o
   5  12   6     1749.36     1957.66     76.79 o
   6  12   6       32.29      168.89    113.79 o
   7  12   6     2017.67     1933.80    367.05 o
   8  12   6      721.10      586.69    152.12 o
   9  12   6     2670.25     2863.68    244.41 o
 -11  13   6     2940.68     2678.69    241.80 o
 -10  13   6       91.86       67.38     72.91 o
  -9  13   6     3069.00     2808.74    150.06 o
  -8  13   6      914.37      989.66    133.55 o
  -7  13   6     1340.05     1375.18    111.58 o
  -6  13   6        8.93       -5.73     50.42 o
  -5  13   6     3984.40     3829.00    130.60 o
  -4  13   6      468.18      480.74     64.59 o
  -3  13   6     1823.58     1883.33     93.51 o
  -2  13   6      234.07      335.91     57.91 o
  -1  13   6     3439.21     3350.03    113.18 o
   0  13   6      196.99      222.63     51.69 o
   1  13   6     3725.12     3869.06     95.78 o
   2  13   6      532.60      577.35     60.36 o
   3  13   6     1629.33     1535.86    142.51 o
   4  13   6      382.70      432.51     65.59 o
   5  13   6     2211.03     2303.23    596.46 o
   6  13   6       66.38        9.78    112.37 o
   7  13   6     2472.60     2384.86    273.11 o
   8  13   6       64.84      211.72    128.11 o
  -9  14   6     2256.07     2334.35    183.06 o
  -8  14   6     1361.82     1397.95     92.30 o
  -7  14   6      155.84      122.31     58.94 o
  -6  14   6       61.12      112.02     63.74 o
  -5  14   6     1177.52     1338.60    113.65 o
  -4  14   6       26.27       83.20     52.90 o
  -3  14   6     2239.78     2277.83    101.65 o
  -2  14   6       39.90       48.86     48.97 o
  -1  14   6     2227.19     2379.31     96.35 o
   0  14   6       95.97       44.01     42.88 o
   1  14   6      790.96      888.32     88.29 o
   2  14   6       24.93      -13.84     54.45 o
   3  14   6     3029.75     3074.83    119.01 o
   4  14   6      997.14      862.99    135.80 o
   5  14   6     1798.54     2009.36    213.95 o
   6  14   6      515.40      572.47    155.79 o
  -6  15   6     1380.25     1417.29     87.87 o
  -5  15   6     1127.06     1209.98    119.66 o
  -4  15   6      250.73      161.12     54.07 o
  -3  15   6     3032.42     2963.10    194.61 o
  -2  15   6      474.71      682.88     89.79 o
  -1  15   6     3090.38     3085.66    165.88 o
   0  15   6      497.76      474.81     78.31 o
   1  15   6     1668.39     1700.16    127.82 o
   2  15   6      357.25      519.77    126.87 o
   3  15   6      892.82      997.69    189.95 o
 -17   0   7     1431.24     1278.65    137.96 o
 -15   0   7     1373.67     1243.44    125.52 o
 -13   0   7      369.28      375.16     80.99 o
 -11   0   7     2152.15     2120.39    118.71 o
  -9   0   7     4110.27     4188.18    159.68 o
  -7   0   7     5074.26     5487.23    266.55 o
  -5   0   7       39.07       70.04     44.33 o
  -3   0   7     5565.37     5511.10    139.92 o
  -1   0   7     1148.11      978.81    139.83 o
   1   0   7      189.14      383.11     54.62 o
   3   0   7      122.12      166.68     54.48 o
   5   0   7     3881.05     3719.97    169.06 o
   7   0   7      602.56      629.99    101.77 o
   9   0   7     1116.35      790.91    157.31 o
  11   0   7     4521.39     4469.10    331.00 o
  13   0   7     1025.82      905.62    213.02 o
  15   0   7        7.27        6.55    152.94 o
 -18   1   7       58.96      156.39     91.45 o
 -17   1   7     4555.56     4397.92    181.80 o
 -16   1   7        5.19      -51.35     52.00 o
 -15   1   7     5627.94     5757.40    165.01 o
 -14   1   7      140.45      116.11     53.34 o
 -13   1   7    10154.02     9751.30    199.72 o
 -12   1   7     1610.35     1624.47    116.83 o
 -11   1   7    10932.38    10733.17    188.95 o
 -10   1   7      910.87     1070.25     72.45 o
  -9   1   7     9120.90     8704.21    175.96 o
  -8   1   7     1301.53     1300.02     65.27 o
  -7   1   7    29035.88    28655.99    380.05 o
  -6   1   7     4290.17     4416.49    112.13 o
  -5   1   7     9072.18     9360.86    234.62 o
  -4   1   7      798.30      772.93     46.29 o
  -3   1   7     8200.72     7571.76    124.01 o
  -2   1   7      402.36      428.09     74.92 o
  -1   1   7    35433.56    34795.32    685.54 o
   0   1   7      211.14      265.86     56.04 o
   1   1   7    23201.58    23568.61    422.62 o
   2   1   7       12.67        9.49     30.30 o
   3   1   7    21630.31    21600.10    301.64 o
   4   1   7      139.22      215.13     42.47 o
   5   1   7    31593.88    31274.03    429.46 o
   6   1   7      233.60      358.24     54.79 o
   7   1   7    23361.96    22713.41    406.03 o
   8   1   7     2596.29     2397.78    127.76 o
   9   1   7     7079.77     7206.71    534.19 o
  10   1   7       13.50       28.76     76.06 o
  11   1   7     8005.87     8396.46    676.76 o
  12   1   7        9.57       64.00     89.12 o
  13   1   7     3414.10     3535.26    376.34 o
  14   1   7       81.55      134.62    197.18 o
  15   1   7     2293.76     2531.75    235.42 o
 -18   2   7      538.43      518.30     98.97 o
 -17   2   7      399.67      331.51     89.42 o
 -16   2   7     1652.38     1688.59    128.28 o
 -15   2   7       79.88       15.02     66.11 o
 -14   2   7      736.59      812.04     90.72 o
 -13   2   7     2081.68     2154.13    121.54 o
 -12   2   7      280.46      283.93     64.74 o
 -11   2   7      826.79      809.17     85.99 o
 -10   2   7     1236.10     1138.79     73.08 o
  -9   2   7     3320.17     3261.41     96.29 o
  -8   2   7      429.08      416.00     36.35 o
  -7   2   7     2285.13     2413.84    131.50 o
  -6   2   7     1592.05     1827.75     77.51 o
  -5   2   7     8737.80     9067.05    180.55 o
  -4   2   7     3314.33     3522.53    145.06 o
  -3   2   7      135.79      215.01     32.24 o
  -2   2   7     4996.98     4782.36     95.80 o
  -1   2   7     5793.27     5690.80    143.44 o
   0   2   7     4272.94     4631.25    115.44 o
   1   2   7     1480.93     1416.18     58.90 o
   2   2   7    10268.92    10343.41    175.53 o
   3   2   7      599.07      662.62     53.21 o
   4   2   7     3838.18     3841.04    114.64 o
   5   2   7       90.98      171.24     46.09 o
   6   2   7       21.65       46.23     48.96 o
   7   2   7     2988.14     3032.66    137.26 o
   8   2   7     3929.82     4169.67    165.68 o
   9   2   7     1388.96     1317.77    130.89 o
  10   2   7      919.76      815.54    123.44 o
  11   2   7      588.91      520.80    121.21 o
  12   2   7      332.29      433.55    123.41 o
  13   2   7      378.92      556.35    130.11 o
  14   2   7      327.24      354.10    126.56 o
  15   2   7      828.56      901.83    166.07 o
 -18   3   7      577.68      605.49    231.81 o
 -17   3   7     2100.91     2011.05    174.60 o
 -16   3   7      286.07      282.85     81.23 o
 -15   3   7     5695.21     5937.79    231.11 o
 -14   3   7     1927.22     1966.12    124.22 o
 -13   3   7     3041.66     2952.58    140.76 o
 -12   3   7      289.48      244.33     71.62 o
 -11   3   7    12663.67    11833.91    291.90 o
 -10   3   7      600.88      717.26     49.88 o
  -9   3   7    18360.06    17962.67    267.31 o
  -8   3   7      323.11      349.66     40.33 o
  -7   3   7     3448.12     3411.88     79.55 o
  -6   3   7     2209.84     2197.00     87.63 o
  -5   3   7    24869.19    23778.46    602.33 o
  -4   3   7     3187.68     3500.34     97.73 o
  -3   3   7    36643.37    37468.71    455.07 o
  -2   3   7     1173.74     1260.75     57.87 o
  -1   3   7     1513.49     1422.95     60.46 o
   0   3   7     2912.64     2985.26     84.67 o
   1   3   7    22817.83    21702.33    297.78 o
   2   3   7      641.06      628.14     52.68 o
   3   3   7    32670.54    31739.88    420.11 o
   4   3   7      363.04      321.05     53.11 o
   5   3   7    12751.43    12615.95    260.55 o
   6   3   7       55.59       91.40     51.72 o
   7   3   7     5749.29     5712.25    226.59 o
   8   3   7      369.95      379.32     75.17 o
   9   3   7    14746.99    14309.28    457.18 o
  10   3   7     2005.40     1772.78    245.79 o
  11   3   7     2438.00     2537.76    190.68 o
  12   3   7        4.95      -81.10     81.10 o
  13   3   7     2115.51     2021.10    198.52 o
  14   3   7     1487.33     1751.27    609.03 o
 -18   4   7     2437.64     2484.99    263.60 o
 -17   4   7       32.20        6.09     73.76 o
 -16   4   7     1070.89     1234.36    137.74 o
 -15   4   7      222.71      141.51     72.81 o
 -14   4   7     3949.56     4152.37    285.28 o
 -13   4   7      214.65       99.43    149.12 o
 -12   4   7     1564.67     1229.07    126.17 o
 -11   4   7      186.60      227.74     53.05 o
 -10   4   7     1212.36     1260.83     62.78 o
  -9   4   7       17.01      191.58     67.01 o
  -8   4   7      478.22      507.52     39.07 o
  -7   4   7     4530.13     4295.41    112.74 o
  -6   4   7     7260.86     6873.83    179.25 o
  -5   4   7     1584.94     1568.68     87.30 o
  -4   4   7       48.94       16.40     39.62 o
  -3   4   7     1490.06     1598.61     78.90 o
  -2   4   7     3165.97     3088.94    102.73 o
  -1   4   7       38.74       38.11     36.56 o
   0   4   7    19991.41    19003.51    306.04 o
   1   4   7     3404.99     3571.12    114.03 o
   2   4   7     3674.58     3870.39    122.79 o
   3   4   7      892.50      890.33     70.66 o
   4   4   7     2030.69     2037.62    102.11 o
   5   4   7      469.98      617.43     90.59 o
   6   4   7    12077.07    12430.26    340.82 o
   7   4   7      310.20      291.71     67.13 o
   8   4   7     1169.72      904.75     96.99 o
   9   4   7     2808.05     2793.20    182.68 o
  10   4   7     3442.41     3375.34    357.22 o
  11   4   7       30.68       90.88    102.14 o
  12   4   7      998.48      687.69    251.80 o
  13   4   7      134.09      198.31    117.57 o
  14   4   7     1294.89     1342.70    182.58 o
 -17   5   7     1788.50     1904.18    141.52 o
 -16   5   7     1257.17     1182.24    117.98 o
 -15   5   7     1644.05     1631.53    212.30 o
 -14   5   7       13.65       98.21     77.40 o
 -13   5   7     6420.93     5865.04    227.32 o
 -12   5   7      507.82      419.56     85.34 o
 -11   5   7     5347.82     5052.94    149.30 o
 -10   5   7     1097.00     1099.95     63.88 o
  -9   5   7    13297.36    13019.56    235.32 o
  -8   5   7      160.75      141.61     33.08 o
  -7   5   7    14992.84    14446.30    186.85 o
  -6   5   7        9.70       30.55     23.70 o
  -5   5   7    10489.44    10002.43    224.49 o
  -4   5   7       22.18      -15.50     38.92 o
  -3   5   7     4334.89     4345.02    135.84 o
  -2   5   7        8.94       43.28     41.69 o
  -1   5   7    17313.98    16866.32    337.50 o
   0   5   7     1916.64     1949.43    147.93 o
   1   5   7     5746.27     5319.98    150.27 o
   2   5   7      815.06      870.44    157.79 o
   3   5   7     6758.80     6442.83    176.22 o
   4   5   7     2041.73     1906.21    163.26 o
   5   5   7     2483.93     2425.98    120.56 o
   6   5   7     1551.50     1459.01    105.42 o
   7   5   7     8107.47     8008.76    357.34 o
   8   5   7      614.91      568.41    158.95 o
   9   5   7     1608.70     1566.36    151.67 o
  10   5   7       58.70       44.29     84.45 o
  11   5   7     3144.84     3304.77    253.44 o
  12   5   7     3243.89     2705.30    272.56 o
  13   5   7     2598.99     3389.88    248.14 o
  14   5   7       33.70     -100.71    100.71 o
 -17   6   7      309.93      220.72     88.58 o
 -16   6   7     4509.76     4792.99    570.79 o
 -15   6   7        3.87       83.69     76.63 o
 -14   6   7     2689.95     2335.73    160.42 o
 -13   6   7      554.00      672.70    229.41 o
 -12   6   7     7749.10     7121.04    213.90 o
 -11   6   7        2.34      -46.13     46.13 o
 -10   6   7     3053.77     2901.76    115.13 o
  -9   6   7     1567.83     1493.40     77.01 o
  -8   6   7     5238.92     5053.45    110.16 o
  -7   6   7      131.93      166.22     40.66 o
  -6   6   7     7550.38     7312.64    143.47 o
  -5   6   7     1709.62     1696.95     57.48 o
  -4   6   7     6345.55     6226.34    179.29 o
  -3   6   7     3733.75     3687.05    135.62 o
  -2   6   7     6518.69     6154.43    193.70 o
  -1   6   7     1122.91     1189.10     81.70 o
   0   6   7     7491.55     7276.83    189.96 o
   1   6   7     1618.09     1520.28     92.31 o
   2   6   7     3087.41     2746.88    119.94 o
   3   6   7       80.13        6.18     44.57 o
   4   6   7     8051.67     7872.15    213.89 o
   5   6   7     2043.37     1929.68    165.93 o
   6   6   7     5250.86     5485.11    190.05 o
   7   6   7      354.21      509.26     81.66 o
   8   6   7     3622.00     3766.23    310.79 o
   9   6   7      747.36      950.72    132.87 o
  10   6   7     2983.09     2867.98    550.03 o
  11   6   7     1064.13     1092.79    156.39 o
  12   6   7     3705.43     3806.39    255.04 o
  13   6   7        5.34       68.31    116.63 o
 -17   7   7      496.42      470.79    142.92 o
 -16   7   7       29.08      -38.24     99.65 o
 -15   7   7      951.47      937.63    122.91 o
 -14   7   7      105.79      110.78    116.34 o
 -13   7   7     1510.91     1587.09    224.06 o
 -12   7   7       33.10       16.97     63.86 o
 -11   7   7     2969.07     2992.24    127.21 o
 -10   7   7      746.34      675.80     73.66 o
  -9   7   7     1567.93     1636.43     86.85 o
  -8   7   7        7.74       12.81     33.90 o
  -7   7   7    11273.90    10934.12    150.76 o
  -6   7   7      360.36      353.95     33.14 o
  -5   7   7     4541.18     4393.95     75.78 o
  -4   7   7     1967.53     1800.07     54.81 o
  -3   7   7     4611.74     4168.66    154.46 o
  -2   7   7      158.72      223.69     59.14 o
  -1   7   7     6447.51     6632.90    190.93 o
   0   7   7      933.08      867.84     81.77 o
   1   7   7     4369.16     4107.12    204.35 o
   2   7   7     4858.03     4635.06    164.56 o
   3   7   7       50.34      117.63     54.79 o
   4   7   7       11.20       25.86     51.97 o
   5   7   7     7184.17     7171.66    220.04 o
   6   7   7     2108.94     1904.67    125.34 o
   7   7   7      462.64      492.66     87.39 o
   8   7   7      308.16      430.48    161.13 o
   9   7   7      410.06      370.71    114.29 o
  10   7   7      336.42      237.50    109.28 o
  11   7   7      703.29      633.83    354.49 o
  12   7   7      250.37      161.75    149.12 o
  13   7   7     1728.56     1525.30    195.73 o
 -16   8   7     2032.72     1961.67    143.27 o
 -15   8   7       34.83      114.53     92.31 o
 -14   8   7     4118.90     3952.81    204.12 o
 -13   8   7      487.61      582.64     90.66 o
 -12   8   7     2594.56     2553.97    128.42 o
 -11   8   7      234.55      407.97     69.36 o
 -10   8   7    11706.81    10616.47    403.97 o
  -9   8   7       67.79       40.43     51.24 o
  -8   8   7     7414.94     7237.37    192.27 o
  -7   8   7       37.88       -7.74     35.91 o
  -6   8   7     7181.07     7132.69    191.02 o
  -5   8   7      499.59      556.43     32.62 o
  -4   8   7    12803.72    12488.88    227.55 o
  -3   8   7      239.48      306.19     53.01 o
  -2   8   7    15650.97    15162.12    372.75 o
  -1   8   7      350.15      283.93     67.06 o
   0   8   7     3985.72     3819.39    155.47 o
   1   8   7     1418.50     1215.37     97.81 o
   2   8   7    14793.06    14427.90    320.18 o
   3   8   7       10.91      -36.98     50.83 o
   4   8   7     4167.49     4243.68    388.97 o
   5   8   7      551.03      505.23     85.33 o
   6   8   7     2349.47     2148.85    139.25 o
   7   8   7      108.75       44.32     83.93 o
   8   8   7     3844.45     3460.33    220.09 o
   9   8   7        0.82       28.68     89.43 o
  10   8   7     4383.42     3884.93    249.38 o
  11   8   7       22.13       32.58    103.12 o
  12   8   7     2013.86     2077.29    208.15 o
 -15   9   7       39.12      101.35     89.09 o
 -14   9   7       66.01       62.75     84.59 o
 -13   9   7     1057.67      844.71    103.11 o
 -12   9   7       67.00      -15.00     87.20 o
 -11   9   7      513.96      508.72     76.75 o
 -10   9   7       38.49       92.94     58.53 o
  -9   9   7     2871.65     2814.41    126.15 o
  -8   9   7      578.01      489.90     69.69 o
  -7   9   7       57.12       63.91     40.43 o
  -6   9   7      902.85      956.06     57.51 o
  -5   9   7     2513.70     2548.39     76.59 o
  -4   9   7     1352.96     1290.04     56.70 o
  -3   9   7      307.80      336.20     33.30 o
  -2   9   7     1220.60     1311.21     55.96 o
  -1   9   7      302.18      221.98     31.44 o
   0   9   7     2098.83     2227.80    133.38 o
   1   9   7      121.66       58.72     61.96 o
   2   9   7     2502.01     2395.28    138.97 o
   3   9   7     2241.30     2029.64    133.78 o
   4   9   7     2046.23     2384.91    157.29 o
   5   9   7      169.02      131.49     74.55 o
   6   9   7       13.68       -0.84     66.75 o
   7   9   7      241.89      298.75    172.06 o
   8   9   7      791.14      884.25    143.65 o
   9   9   7      679.04      663.17    140.52 o
  10   9   7      401.63      528.96    135.30 o
  11   9   7      664.51      631.87    391.63 o
 -14  10   7     3612.16     3399.27    193.24 o
 -13  10   7      916.85      806.92    105.70 o
 -12  10   7     6503.11     6092.21    226.83 o
 -11  10   7      164.50       75.69     63.08 o
 -10  10   7     5675.65     5757.49    409.21 o
  -9  10   7      230.42      138.02     61.31 o
  -8  10   7    11159.13    10694.82    351.78 o
  -7  10   7      656.02      555.89     72.93 o
  -6  10   7     7897.20     7621.19    217.88 o
  -5  10   7      273.48      288.13     46.66 o
  -4  10   7    14940.86    14770.43    254.96 o
  -3  10   7      100.34       55.29     28.14 o
  -2  10   7     4454.85     4169.32    162.27 o
  -1  10   7      130.75      116.96     34.65 o
   0  10   7     9810.21     9628.44    222.01 o
   1  10   7        2.70      -37.77     60.04 o
   2  10   7     3410.69     2991.86    162.40 o
   3  10   7      661.77      577.15     96.79 o
   4  10   7     5358.02     5236.77    214.56 o
   5  10   7      230.96      206.16    121.86 o
   6  10   7     2916.03     3242.76    182.08 o
   7  10   7       20.16       27.16     92.54 o
   8  10   7     5015.74     4917.03    281.30 o
   9  10   7     1165.75     1099.57    168.37 o
  10  10   7     1869.03     1722.74    233.78 o
  11  10   7      235.42      443.39    143.62 o
 -13  11   7       75.99      123.75     77.78 o
 -12  11   7       28.97       19.05     63.24 o
 -11  11   7        0.99       68.10     65.44 o
 -10  11   7      181.29      221.98     70.87 o
  -9  11   7      260.86      357.97     85.46 o
  -8  11   7      413.90      307.47    117.80 o
  -7  11   7       53.89       21.86     53.90 o
  -6  11   7       87.21      122.96     39.49 o
  -5  11   7      863.07      871.02     52.38 o
  -4  11   7      700.10      712.27     46.23 o
  -3  11   7      592.84      576.18     42.86 o
  -2  11   7     1971.46     2038.52     93.83 o
  -1  11   7      785.35      735.10     52.37 o
   0  11   7     2017.88     1994.83     69.67 o
   1  11   7      167.97      100.46     74.89 o
   2  11   7      116.54      107.71     78.19 o
   3  11   7       77.48      100.84     75.63 o
   4  11   7     1002.62     1406.17    131.73 o
   5  11   7       45.32      -44.38     72.70 o
   6  11   7     1912.92     1910.54    255.63 o
   7  11   7        3.07      -55.20    111.43 o
   8  11   7       38.41       38.91    109.48 o
   9  11   7      199.41      191.03    123.19 o
  10  11   7       76.22        6.21    111.68 o
 -12  12   7     3601.30     3586.42    242.55 o
 -11  12   7       22.10       -7.11     61.33 o
 -10  12   7     4026.04     4097.02    164.17 o
  -9  12   7      218.69      146.10     67.10 o
  -8  12   7     5064.81     4698.90    233.00 o
  -7  12   7       69.85       36.19     45.07 o
  -6  12   7     9244.85     9269.91    152.89 o
  -5  12   7      615.73      498.97     45.17 o
  -4  12   7     2852.87     2848.65    123.37 o
  -3  12   7       12.33       10.09     51.12 o
  -2  12   7     7515.25     7447.26    193.66 o
  -1  12   7        8.25       67.84     37.51 o
   0  12   7     7782.90     7735.26    174.52 o
   1  12   7     1734.17     1496.27    142.35 o
   2  12   7     4425.50     4520.42    219.18 o
   3  12   7      109.72       61.71     83.10 o
   4  12   7     3735.33     3772.33    205.47 o
   5  12   7        3.14      -35.88     75.07 o
   6  12   7     6242.39     6082.43    312.37 o
   7  12   7       41.71      -90.95     97.97 o
   8  12   7     2406.07     2632.70    232.49 o
 -10  13   7      417.03      358.42     57.47 o
  -9  13   7      630.28      581.73     62.25 o
  -8  13   7      332.80      361.39     60.10 o
  -7  13   7      673.88      669.88     61.48 o
  -6  13   7     1100.13      982.30     64.81 o
  -5  13   7     1010.78     1077.20     61.38 o
  -4  13   7      556.25      606.02     76.09 o
  -3  13   7     2823.41     2872.74    123.20 o
  -2  13   7      225.89      144.08     42.40 o
  -1  13   7       12.99      -20.80     42.34 o
   0  13   7       61.84      111.84     88.36 o
   1  13   7      651.21      829.22    127.14 o
   2  13   7      679.11      656.92    119.91 o
   3  13   7      498.37      478.13    137.58 o
   4  13   7       82.54       39.82     85.37 o
   5  13   7       37.61      -88.80    101.40 o
   6  13   7      130.08      182.32    121.78 o
   7  13   7       14.86       24.76    118.93 o
  -8  14   7     3506.80     3531.07    144.76 o
  -7  14   7      233.79      274.20     70.98 o
  -6  14   7     1431.55     1413.67    100.15 o
  -5  14   7       78.86       91.42     60.31 o
  -4  14   7     3923.00     4174.89    249.76 o
  -3  14   7      786.17      883.43     75.14 o
  -2  14   7     2644.99     2653.34    193.88 o
  -1  14   7      700.12      810.12    132.54 o
   0  14   7     3118.10     2906.49    200.80 o
   1  14   7       35.68      154.14    100.09 o
   2  14   7     3331.75     3680.49    220.86 o
   3  14   7      261.54      107.84    169.76 o
   4  14   7     5667.99     5661.59    408.57 o
   5  14   7       11.19       65.52    126.72 o
  -5  15   7     1450.29     1572.41    185.75 o
  -4  15   7      102.96       56.60     98.54 o
  -3  15   7     1236.10     1275.42    157.53 o
  -2  15   7       26.96       15.99     93.37 o
  -1  15   7     1243.28     1450.68    232.69 o
   0  15   7        4.31      -31.04     93.32 o
   1  15   7      562.39      547.31    129.06 o
 -16   0   8     3173.23     2823.91    316.80 o
 -14   0   8     6008.49     5674.23    249.07 o
 -12   0   8    11857.56    11844.04    513.44 o
 -10   0   8    25722.39    25780.06    761.42 o
  -8   0   8    14560.10    14321.37    346.30 o
  -6   0   8    33593.85    34020.20    949.31 o
  -4   0   8     6640.25     6912.02    183.34 o
  -2   0   8    35855.64    36731.59   1037.80 o
   0   0   8     6733.23     5967.90    331.00 o
   2   0   8    10841.59    11409.01    262.53 o
   4   0   8    22592.19    22819.24    473.91 o
   6   0   8     4266.34     4244.60    192.98 o
   8   0   8     5195.47     5902.35    329.91 o
  10   0   8    16514.43    16285.82    624.87 o
  12   0   8     2588.66     2691.73    286.21 o
  14   0   8     5738.58     5896.89    435.88 o
 -18   1   8       85.93       -3.15    147.48 o
 -17   1   8      262.45      317.00     81.21 o
 -16   1   8     1325.59      987.84    100.41 o
 -15   1   8     2009.87     1908.19    122.11 o
 -14   1   8     1251.06     1398.20    122.80 o
 -13   1   8       27.71       68.70     54.42 o
 -12   1   8      713.62      737.82     70.74 o
 -11   1   8      708.44      764.16     62.01 o
 -10   1   8     1503.14     1703.09    181.34 o
  -9   1   8      237.05      273.46     68.98 o
  -8   1   8     1152.55     1195.13     87.55 o
  -7   1   8     5068.13     5158.50    167.45 o
  -6   1   8     1598.30     1683.28     74.68 o
  -5   1   8      184.36      187.54     37.43 o
  -4   1   8      363.63      420.98     40.39 o
  -3   1   8      160.18      264.49     29.77 o
  -2   1   8       50.68       38.66     32.48 o
  -1   1   8     2707.59     2569.37    155.26 o
   0   1   8        3.72       55.65     21.65 o
   1   1   8      728.29      853.67     53.59 o
   2   1   8      173.93      280.41     52.51 o
   3   1   8     1662.03     1819.91     78.05 o
   4   1   8      910.43     1011.16     66.30 o
   5   1   8     2604.42     2660.09    118.42 o
   6   1   8      188.13      194.46     53.06 o
   7   1   8      140.60      116.97     59.87 o
   8   1   8      536.85      404.33     78.24 o
   9   1   8      285.52      226.35    120.71 o
  10   1   8      293.47      299.84     97.66 o
  11   1   8      137.40      213.92     90.36 o
  12   1   8       87.88       46.87     94.23 o
  13   1   8     1248.39     1186.01    162.13 o
  14   1   8      212.59      218.14    179.70 o
 -18   2   8     2033.80     2164.43    201.01 o
 -17   2   8       88.27      -53.68     62.05 o
 -16   2   8     4682.61     4488.47    176.18 o
 -15   2   8       64.56       82.15     69.73 o
 -14   2   8     7681.23     7388.44    208.25 o
 -13   2   8     1762.58     1700.74    102.27 o
 -12   2   8    15095.57    14318.67    360.81 o
 -11   2   8      192.62      182.01     50.81 o
 -10   2   8     8904.30     8962.25    175.93 o
  -9   2   8     2644.48     2798.36    225.20 o
  -8   2   8    26203.08    26592.12    400.03 o
  -7   2   8     1704.47     1911.60     99.02 o
  -6   2   8    19047.29    19639.45    337.90 o
  -5   2   8        2.77       13.91     32.24 o
  -4   2   8    19966.02    19732.74    275.76 o
  -3   2   8     9567.89    10105.92    177.54 o
  -2   2   8    11900.84    11833.37    176.90 o
  -1   2   8       15.21       34.86     25.20 o
   0   2   8    10981.53    11316.87    301.79 o
   1   2   8      755.86      774.87     48.36 o
   2   2   8     8983.37     8567.75    160.83 o
   3   2   8     2593.47     2531.57    104.22 o
   4   2   8     7955.59     8190.99    259.54 o
   5   2   8     2696.05     2423.09    103.74 o
   6   2   8    10364.35    10053.02    292.89 o
   7   2   8       89.68      144.05     57.20 o
   8   2   8     9384.76     9345.55    253.96 o
   9   2   8      839.08      702.97    113.92 o
  10   2   8     5139.30     5207.36    250.24 o
  11   2   8      161.30      196.00     97.10 o
  12   2   8     5559.88     5722.78    285.42 o
  13   2   8        6.59       15.29     96.56 o
  14   2   8     4383.02     4508.26    392.73 o
 -18   3   8      429.44      376.97     95.55 o
 -17   3   8     1311.10     1331.73    113.75 o
 -16   3   8        2.62       50.79     66.03 o
 -15   3   8      451.53      426.96     77.94 o
 -14   3   8      110.20      120.95     62.96 o
 -13   3   8     2282.74     2358.75    231.79 o
 -12   3   8     2664.71     2869.62    135.62 o
 -11   3   8     2856.38     2526.19    117.88 o
 -10   3   8       17.97      -32.22     35.79 o
  -9   3   8     7996.87     8407.71    220.58 o
  -8   3   8       37.57        9.24     47.34 o
  -7   3   8     5834.36     5686.04    268.05 o
  -6   3   8     7933.48     7790.76    164.72 o
  -5   3   8     7199.05     7255.14    153.15 o
  -4   3   8     1929.62     1783.53     75.20 o
  -3   3   8     2432.56     2549.71     84.81 o
  -2   3   8      947.09      769.65     53.45 o
  -1   3   8     5476.15     5544.07    118.53 o
   0   3   8      683.01      760.00     50.61 o
   1   3   8      214.12      195.86     54.18 o
   2   3   8      368.89      436.05     53.61 o
   3   3   8     1316.84     1237.95     72.05 o
   4   3   8       27.39       27.36     43.56 o
   5   3   8       54.09       39.61     47.21 o
   6   3   8      503.77      524.09     70.82 o
   7   3   8     2614.11     2843.70    139.09 o
   8   3   8       43.60       92.09     64.03 o
   9   3   8      403.55      429.52    103.72 o
  10   3   8      112.73      140.21     87.28 o
  11   3   8     3334.12     2997.69    233.78 o
  12   3   8        2.51       -7.48     94.55 o
  13   3   8     1051.07     1043.21    163.22 o
  14   3   8        7.97      104.64    114.08 o
 -18   4   8     2065.86     2292.75    181.59 o
 -17   4   8      360.59      483.30     85.58 o
 -16   4   8     3737.81     3018.92    149.75 o
 -15   4   8      112.30      189.60     69.05 o
 -14   4   8     4758.25     4763.35    170.80 o
 -13   4   8        4.50       45.63     62.86 o
 -12   4   8     1712.95     1881.40    144.20 o
 -11   4   8      379.61      409.73     62.44 o
 -10   4   8    11337.19    10997.58    310.31 o
  -9   4   8      832.27      845.88     88.24 o
  -8   4   8     6372.96     6130.93    185.35 o
  -7   4   8      267.25      264.50     55.52 o
  -6   4   8    10176.88     9812.05    222.17 o
  -5   4   8     1815.37     1881.10     93.52 o
  -4   4   8    12391.31    11715.08    330.86 o
  -3   4   8     1237.50     1139.16     65.62 o
  -2   4   8     8475.64     8064.39    160.34 o
  -1   4   8      636.20      600.86     52.66 o
   0   4   8    15693.98    15499.56    269.32 o
   1   4   8     2707.08     2575.58    101.10 o
   2   4   8    18776.32    17891.79    366.69 o
   3   4   8     2268.50     2232.42    136.84 o
   4   4   8     3660.09     3768.23    137.73 o
   5   4   8       25.69       73.10     49.57 o
   6   4   8    16950.25    16324.52    397.45 o
   7   4   8      342.57      479.81    115.41 o
   8   4   8     6239.43     6538.59    220.67 o
   9   4   8      856.42      727.74    143.11 o
  10   4   8     2369.21     2449.35    184.44 o
  11   4   8      224.47      155.19    132.73 o
  12   4   8     5009.41     5094.32    276.63 o
  13   4   8       59.38       30.59    107.32 o
 -17   5   8     1228.42     1236.33    139.11 o
 -16   5   8       23.85       20.91     66.26 o
 -15   5   8     1005.06      988.64     97.51 o
 -14   5   8        4.50      -12.15     64.89 o
 -13   5   8     3042.08     3064.32    228.86 o
 -12   5   8      120.24       22.34     38.82 o
 -11   5   8     7127.93     7215.19    156.35 o
 -10   5   8      587.86      611.85     56.54 o
  -9   5   8     2433.90     2347.17    101.10 o
  -8   5   8      357.03      334.06     66.28 o
  -7   5   8    11341.55    11116.58    306.69 o
  -6   5   8      141.02      147.95     54.08 o
  -5   5   8     7030.75     6567.50    222.69 o
  -4   5   8     3997.54     3773.40    151.44 o
  -3   5   8    21515.20    21036.38    736.32 o
  -2   5   8       36.97       51.68     64.45 o
  -1   5   8     2022.38     1884.49     92.98 o
   0   5   8     1699.42     1762.97     97.38 o
   1   5   8     5047.02     4796.80    145.44 o
   2   5   8       57.78      116.91     46.97 o
   3   5   8     7051.87     6702.07    184.47 o
   4   5   8      352.97      363.30     65.13 o
   5   5   8     4172.15     3961.83    154.96 o
   6   5   8       20.23       93.50     70.19 o
   7   5   8      652.73      564.70     86.07 o
   8   5   8       96.74       58.73     82.48 o
   9   5   8     8749.80     8751.55    325.03 o
  10   5   8       18.37      -38.11     79.79 o
  11   5   8     2679.01     2578.12    294.95 o
  12   5   8       16.30      -23.72    109.24 o
  13   5   8      835.80     1109.91    229.95 o
 -17   6   8        1.98      -49.33     60.32 o
 -16   6   8     2084.77     2024.47    128.42 o
 -15   6   8     1098.45     1221.82    187.90 o
 -14   6   8      942.81      797.00     99.82 o
 -13   6   8      152.61       30.59     65.32 o
 -12   6   8     2372.47     2214.01    113.59 o
 -11   6   8        5.66       -6.97     35.81 o
 -10   6   8     2607.00     2683.24    102.44 o
  -9   6   8      734.50      749.12     65.91 o
  -8   6   8     2539.60     2510.79     79.43 o
  -7   6   8       54.87       72.00     65.43 o
  -6   6   8     3117.94     2881.09    134.04 o
  -5   6   8      288.29      281.31     81.76 o
  -4   6   8     9761.11     9337.44    241.40 o
  -3   6   8      196.06      187.59     54.76 o
  -2   6   8     5659.08     5121.91    159.99 o
  -1   6   8     1424.87     1569.03     93.23 o
   0   6   8     7887.43     7507.43    250.35 o
   1   6   8      327.52      431.84     62.34 o
   2   6   8     5257.56     5224.89    165.90 o
   3   6   8        3.80        0.04     47.01 o
   4   6   8    13641.40    13051.55    291.04 o
   5   6   8     1219.70     1171.61    100.43 o
   6   6   8     2540.78     2473.09    139.29 o
   7   6   8      368.52      353.79     78.83 o
   8   6   8     4881.55     4866.25    237.14 o
   9   6   8      213.49       34.31     88.47 o
  10   6   8     3142.27     2987.19    215.90 o
  11   6   8        0.29      -51.74     95.04 o
  12   6   8     1649.97     1361.06    176.12 o
  13   6   8      478.44      368.71    133.21 o
 -16   7   8       54.37       38.37     66.27 o
 -15   7   8     3997.43     4042.00    187.57 o
 -14   7   8      141.35      143.06     74.90 o
 -13   7   8     3308.26     3199.63    189.78 o
 -12   7   8     2661.49     2531.54     94.25 o
 -11   7   8     2071.59     2117.28     83.19 o
 -10   7   8     1793.55     1905.56     73.50 o
  -9   7   8     7658.78     7355.85    134.68 o
  -8   7   8      344.53      357.12     35.30 o
  -7   7   8     7332.55     6952.75    218.79 o
  -6   7   8      557.97      611.73     82.08 o
  -5   7   8    11840.09    11347.28    313.29 o
  -4   7   8      609.10      545.97     82.45 o
  -3   7   8     6639.31     6087.75    187.45 o
  -2   7   8     2458.08     2431.61    122.92 o
  -1   7   8    17794.06    17075.09    419.06 o
   0   7   8      162.34      122.12     56.70 o
   1   7   8     7418.84     7126.45    636.13 o
   2   7   8     1745.82     1638.30    106.10 o
   3   7   8     7216.42     6726.37    207.72 o
   4   7   8      101.87       94.56     60.26 o
   5   7   8     6709.17     6556.82    214.63 o
   6   7   8      312.04      397.59     82.42 o
   7   7   8     9092.58     8771.91    264.19 o
   8   7   8      179.30      218.25    130.00 o
   9   7   8     3213.59     3264.47    218.57 o
  10   7   8      336.06      260.47    113.94 o
  11   7   8     3389.30     3354.38    242.49 o
  12   7   8        6.40       25.35    118.53 o
 -16   8   8      129.26      243.53     72.74 o
 -15   8   8      748.14      697.50    355.04 o
 -14   8   8      908.99      816.84    156.22 o
 -13   8   8      476.36      503.37     80.92 o
 -12   8   8      680.14      751.97     62.15 o
 -11   8   8       81.84       66.22     40.31 o
 -10   8   8       61.67       50.39     32.62 o
  -9   8   8       20.32       10.05     35.16 o
  -8   8   8     1924.69     1854.82    136.21 o
  -7   8   8      523.16      507.33     49.17 o
  -6   8   8     1417.12     1386.45    131.87 o
  -5   8   8     3843.44     3693.50    161.95 o
  -4   8   8     2008.32     1799.80    119.74 o
  -3   8   8      256.10      227.33     66.30 o
  -2   8   8     3801.78     3791.23    158.53 o
  -1   8   8     1537.36     1507.18    107.05 o
   0   8   8     1808.29     1619.82    111.98 o
   1   8   8      863.94      696.73    162.42 o
   2   8   8     2664.60     2552.23    138.05 o
   3   8   8       20.11      -28.53     56.07 o
   4   8   8     3084.73     2875.82    152.20 o
   5   8   8       34.43      -48.57     59.39 o
   6   8   8     1498.35     1733.23    131.43 o
   7   8   8      254.45      229.69     97.37 o
   8   8   8     1605.99     1774.95    241.43 o
   9   8   8        0.64       33.74    141.47 o
  10   8   8     1604.08     1595.54    182.28 o
  11   8   8        0.73        1.39    100.97 o
  12   8   8      266.22      505.90    143.45 o
 -15   9   8     4313.17     4223.95    311.89 o
 -14   9   8      147.83      162.91     76.01 o
 -13   9   8     1577.09     1717.07    115.52 o
 -12   9   8      964.64     1008.04     66.38 o
 -11   9   8     3310.56     3163.16     98.73 o
 -10   9   8      386.21      291.07     62.48 o
  -9   9   8     6485.46     6307.00    228.69 o
  -8   9   8      115.01      142.51     71.18 o
  -7   9   8     4244.61     4176.90    114.10 o
  -6   9   8        0.64       48.15     68.89 o
  -5   9   8     9164.29     8487.55    258.95 o
  -4   9   8       23.20       99.54     67.85 o
  -3   9   8     9733.78     9424.12    267.26 o
  -2   9   8      134.82       20.72     57.76 o
  -1   9   8     8225.42     7815.91    239.47 o
   0   9   8      215.64      260.91     75.69 o
   1   9   8    17379.27    16643.44    696.41 o
   2   9   8       65.03      -45.05     57.87 o
   3   9   8     5615.44     5334.08    206.12 o
   4   9   8      641.81      547.95     92.12 o
   5   9   8     8324.19     8559.16    270.15 o
   6   9   8      100.20       84.01     73.43 o
   7   9   8    11036.96     9897.77    364.98 o
   8   9   8      850.35      950.57    147.92 o
   9   9   8     2598.40     2511.05    209.18 o
  10   9   8       33.82       62.44    104.41 o
  11   9   8     3327.99     3678.08    260.94 o
 -14  10   8        3.10      -28.72     57.04 o
 -13  10   8      172.59      116.02     63.58 o
 -12  10   8        1.81      -47.97     53.62 o
 -11  10   8      202.09      275.00     64.31 o
 -10  10   8      233.71      187.50     60.02 o
  -9  10   8       91.63       88.91     63.18 o
  -8  10   8      339.34      369.43     45.72 o
  -7  10   8      731.29      759.40     49.42 o
  -6  10   8      501.60      337.47     74.61 o
  -5  10   8      133.72       16.29     68.24 o
  -4  10   8      377.40      457.27     91.49 o
  -3  10   8      802.39      636.04    100.66 o
  -2  10   8       87.25       17.83     73.82 o
  -1  10   8      221.04      156.48     72.93 o
   0  10   8     1214.21     1189.83    115.91 o
   1  10   8      194.90      190.96     78.69 o
   2  10   8       18.11      -55.63    123.83 o
   3  10   8      188.82      206.75     80.98 o
   4  10   8       20.31      -24.66     67.44 o
   5  10   8      454.60      331.25     91.58 o
   6  10   8      482.63      398.84    120.84 o
   7  10   8        0.62       20.97    140.92 o
   8  10   8      238.60      232.49    113.48 o
   9  10   8       45.56       28.94     97.53 o
  10  10   8        1.12      -32.24    112.37 o
 -13  11   8     3798.13     4065.24    151.92 o
 -12  11   8        7.05       64.44     52.24 o
 -11  11   8     3563.76     3466.20    131.79 o
 -10  11   8        0.24      -20.33     48.82 o
  -9  11   8     2207.14     2203.18     83.72 o
  -8  11   8      150.12      150.52     63.99 o
  -7  11   8     4112.85     4076.49    125.51 o
  -6  11   8      656.10      687.98    113.92 o
  -5  11   8     7874.45     7723.16    282.91 o
  -4  11   8     1068.47      818.36    125.17 o
  -3  11   8     8681.14     8600.59    284.35 o
  -2  11   8       52.76       60.75     76.06 o
  -1  11   8     6217.22     5920.31    233.42 o
   0  11   8       67.01       27.06     81.42 o
   1  11   8     6636.93     6223.50    446.22 o
   2  11   8        1.55      -62.10     65.94 o
   3  11   8    10628.33    10508.27    413.84 o
   4  11   8        3.94      -30.52     71.27 o
   5  11   8     6806.69     6780.14    260.31 o
   6  11   8      725.87      549.18    136.62 o
   7  11   8     3124.35     2978.30    232.73 o
   8  11   8        2.30        1.95    190.08 o
   9  11   8     6313.23     6495.04    336.01 o
 -12  12   8       68.19      -54.15     91.68 o
 -11  12   8       23.70       23.23     93.32 o
 -10  12   8       11.75      -73.08     85.31 o
  -9  12   8     1755.57     1419.09    256.45 o
  -8  12   8        2.15      -64.62     83.31 o
  -7  12   8       27.02       88.05     87.77 o
  -6  12   8      185.67      101.35     90.15 o
  -5  12   8      181.84      108.83     85.80 o
  -4  12   8        5.43       33.16     83.77 o
  -3  12   8      738.15      682.99    116.72 o
  -2  12   8       68.75      126.63     83.94 o
  -1  12   8      405.77      282.55     94.42 o
   0  12   8      598.74      594.75    133.27 o
   1  12   8       10.46       -3.56     75.89 o
   2  12   8     1059.33     1087.84    129.94 o
   3  12   8      747.27      788.92    119.29 o
   4  12   8      268.45      225.24    124.41 o
   5  12   8        1.71       15.28    101.87 o
   6  12   8      393.17      544.32    145.22 o
   7  12   8      109.05       26.49    105.69 o
 -10  13   8        0.71      -14.48     97.10 o
  -9  13   8     5260.23     4962.80    257.30 o
  -8  13   8      115.73      108.76     96.89 o
  -7  13   8     5285.69     5448.70    263.96 o
  -6  13   8     1343.69     1264.33    149.41 o
  -5  13   8     3149.87     3083.28    203.62 o
  -4  13   8       19.68       24.64     85.27 o
  -3  13   8     3376.24     3060.34    196.92 o
  -2  13   8      441.79      478.69    113.63 o
  -1  13   8     6121.88     6674.57    274.78 o
   0  13   8       93.68       18.00     83.64 o
   1  13   8     1744.67     1448.36    152.28 o
   2  13   8      252.09      266.60    104.38 o
   3  13   8     4136.99     4246.89    227.45 o
   4  13   8      308.99      336.11    110.16 o
   5  13   8     3128.65     3076.10    244.64 o
   6  13   8      121.55       -3.39    111.57 o
  -8  14   8      243.08      169.18    111.91 o
  -7  14   8      355.39      406.46    117.03 o
  -6  14   8      395.39      373.59    119.20 o
  -5  14   8        9.79      162.82    105.62 o
  -4  14   8      564.92      701.82    128.06 o
  -3  14   8       13.11      -82.71     82.71 o
  -2  14   8      144.13      119.70    112.37 o
  -1  14   8        5.50       37.66     97.67 o
   0  14   8     1875.45     2105.64    180.57 o
   1  14   8      232.39      271.45    106.52 o
   2  14   8      455.49      518.74    120.77 o
   3  14   8       79.94      -34.00    114.55 o
  -3  15   8     2193.99     2315.92    374.70 o
  -2  15   8       31.36      133.23    101.62 o
 -17   0   9      635.23      455.54    194.45 o
 -15   0   9       43.64      241.43    154.03 o
 -13   0   9     2552.42     2820.63    275.29 o
 -11   0   9     2765.43     2364.00    223.95 o
  -9   0   9     1497.33     1553.94    120.14 o
  -7   0   9     9506.02     9402.47    408.57 o
  -5   0   9    19958.34    21202.81    701.33 o
  -3   0   9     4982.05     4904.61    232.42 o
  -1   0   9     4834.07     5225.05    329.91 o
   1   0   9    19894.88    20421.73    989.73 o
   3   0   9       38.98       21.85     87.39 o
   5   0   9      153.32      213.25     74.90 o
   7   0   9     7066.12     7363.34    280.74 o
   9   0   9      655.64      601.92    148.57 o
  11   0   9      736.73      825.87    187.90 o
  13   0   9     1521.48     1601.49    261.09 o
 -18   1   9      195.77       45.34    121.25 o
 -17   1   9     1089.04     1419.73    224.49 o
 -16   1   9      210.06      290.49    119.76 o
 -15   1   9     5998.21     6123.73    297.78 o
 -14   1   9      221.90      140.27     98.47 o
 -13   1   9     3727.65     3561.92    215.41 o
 -12   1   9      148.45      202.49     87.72 o
 -11   1   9     1476.05     1326.64    129.09 o
 -10   1   9      127.88       66.91     67.19 o
  -9   1   9    10888.71    11532.65    514.70 o
  -8   1   9     1840.43     2004.47    163.79 o
  -7   1   9     7975.18     8060.49    170.33 o
  -6   1   9      419.92      553.15     52.29 o
  -5   1   9    11903.61    11738.38    197.51 o
  -4   1   9       27.94        7.58     29.19 o
  -3   1   9    25464.85    25813.46    431.33 o
  -2   1   9     8646.39     8720.77    170.26 o
  -1   1   9    22953.16    22524.78    671.84 o
   0   1   9     3660.20     3688.42     66.38 o
   1   1   9    28423.14    28521.52    542.57 o
   2   1   9      901.20      957.10     57.24 o
   3   1   9    14585.73    14690.06    389.15 o
   4   1   9      181.71      211.34     49.67 o
   5   1   9     7522.32     7355.09    261.69 o
   6   1   9       61.26       83.52     63.23 o
   7   1   9     9581.36     9276.28    246.00 o
   8   1   9     1614.61     1546.66    118.63 o
   9   1   9     2714.58     2685.39    178.43 o
  10   1   9      551.26      501.35    112.39 o
  11   1   9     2363.58     2524.59    196.40 o
  12   1   9      216.48      209.24    111.16 o
  13   1   9     3779.68     3674.22    468.65 o
 -18   2   9      334.20      316.98    136.69 o
 -17   2   9     1030.17     1238.85    221.22 o
 -16   2   9      189.14      345.37    129.60 o
 -15   2   9     2224.45     2549.45    212.27 o
 -14   2   9        4.93       21.71    140.38 o
 -13   2   9      325.64      305.77    105.29 o
 -12   2   9       84.27      230.47     89.93 o
 -11   2   9     3091.00     3043.49    252.35 o
 -10   2   9      741.45      982.88    204.83 o
  -9   2   9     3257.21     3086.41    154.57 o
  -8   2   9       10.17       29.85     39.44 o
  -7   2   9     5802.31     5942.24    146.89 o
  -6   2   9      543.06      558.53     60.23 o
  -5   2   9     4780.08     4662.30    119.68 o
  -4   2   9     6060.11     5773.46    175.97 o
  -3   2   9    10746.44    11076.54    284.77 o
  -2   2   9      571.18      690.66     42.94 o
  -1   2   9     3196.41     3288.97    101.39 o
   0   2   9     2552.29     2497.15     73.63 o
   1   2   9      709.86      775.87     50.28 o
   2   2   9     1345.10     1414.17    138.91 o
   3   2   9     2226.16     2191.33    124.55 o
   4   2   9      731.97      735.38     64.69 o
   5   2   9     5258.81     5029.07    203.06 o
   6   2   9     1639.25     1639.12    106.86 o
   7   2   9      111.87       31.38     61.46 o
   8   2   9        6.75       40.33     95.29 o
   9   2   9     3255.48     3116.98    191.15 o
  10   2   9      594.52      678.38    123.93 o
  11   2   9     1697.22     1776.08    171.84 o
  12   2   9      142.17      182.33    106.39 o
  13   2   9     1616.14     1659.44    511.25 o
 -18   3   9       19.87       -9.85    110.26 o
 -17   3   9     4287.26     3851.60    271.91 o
 -16   3   9      217.58      179.91    270.37 o
 -15   3   9     1915.50     2373.13    202.94 o
 -14   3   9        5.81       82.24     94.78 o
 -13   3   9     2442.09     2383.06    186.70 o
 -12   3   9     2875.22     2776.94    263.27 o
 -11   3   9    13656.66    13175.70    536.38 o
 -10   3   9      187.35      231.10     63.77 o
  -9   3   9      754.37      888.95     84.89 o
  -8   3   9     7033.77     6959.66    168.78 o
  -7   3   9     7923.43     7871.61    273.21 o
  -6   3   9     1143.03     1117.42     70.10 o
  -5   3   9    11345.27    11480.58    205.40 o
  -4   3   9     1763.53     1756.85     76.61 o
  -3   3   9    17282.30    17205.31    257.20 o
  -2   3   9      806.26      942.36     55.65 o
  -1   3   9    12774.68    12569.63    242.67 o
   0   3   9     3449.23     3439.89    103.59 o
   1   3   9    10806.25    10365.95    187.29 o
   2   3   9     1080.03     1160.05    103.75 o
   3   3   9    12813.00    12454.42    228.02 o
   4   3   9     1663.20     1706.18     96.00 o
   5   3   9     8220.77     8129.93    212.42 o
   6   3   9      313.85      231.55     64.00 o
   7   3   9     2482.16     2472.37    135.76 o
   8   3   9      123.91      129.10     69.87 o
   9   3   9     5702.37     5357.70    492.68 o
  10   3   9       46.97        1.16     89.58 o
  11   3   9     4061.28     4100.83    242.25 o
  12   3   9       48.41      172.58    107.60 o
  13   3   9     1497.53     1686.12    320.63 o
 -18   4   9      757.72      915.16    179.60 o
 -17   4   9      951.28     1099.89    315.71 o
 -16   4   9      454.06      754.05    153.35 o
 -15   4   9      750.81      761.21    166.29 o
 -14   4   9     1201.49     1223.66    111.27 o
 -13   4   9     1673.89     1295.61    223.95 o
 -12   4   9       63.05      149.66    130.00 o
 -11   4   9      165.56      210.01     71.03 o
 -10   4   9      625.38      516.66     80.67 o
  -9   4   9     3952.16     3831.05    155.95 o
  -8   4   9     1860.94     1625.73    104.73 o
  -7   4   9     2582.60     2468.32    164.66 o
  -6   4   9     4182.40     4052.14    141.49 o
  -5   4   9      467.23      475.51     54.67 o
  -4   4   9     1426.18     1360.70    118.89 o
  -3   4   9     5019.74     4725.63    125.28 o
  -2   4   9     9305.84     9063.52    179.28 o
  -1   4   9     9013.46     8757.27    216.49 o
   0   4   9     1756.95     1843.91    168.87 o
   1   4   9       27.34       90.25     42.15 o
   2   4   9    10152.71     9726.09    214.60 o
   3   4   9     4948.66     4942.42    155.66 o
   4   4   9     1857.68     1723.71    101.87 o
   5   4   9     3603.20     3428.15    144.78 o
   6   4   9     1878.24     1837.90    116.69 o
   7   4   9      843.22      840.04     94.68 o
   8   4   9     2591.48     2693.87    151.50 o
   9   4   9     2257.03     2083.06    169.40 o
  10   4   9      529.72      645.71    125.13 o
  11   4   9     2395.81     2490.54    200.45 o
  12   4   9      372.86      310.23    124.79 o
  13   4   9      272.22      276.39    128.17 o
 -17   5   9     2986.29     3005.58    253.31 o
 -16   5   9      378.95      635.83    176.43 o
 -15   5   9     1159.47     1091.31    275.29 o
 -14   5   9      316.87      128.91    148.57 o
 -13   5   9     6793.47     6248.65    409.66 o
 -12   5   9      919.49      888.13    130.64 o
 -11   5   9     2844.58     2589.12    202.11 o
 -10   5   9     5357.45     5027.68    192.92 o
  -9   5   9     7916.24     7572.82    227.60 o
  -8   5   9      124.73      109.00     58.42 o
  -7   5   9     5424.61     5232.06    175.53 o
  -6   5   9    10385.54    10015.45    238.57 o
  -5   5   9     9366.20     8828.15    214.89 o
  -4   5   9     4162.75     4197.65    143.04 o
  -3   5   9     1417.46     1328.50     83.35 o
  -2   5   9      194.71      310.02     52.89 o
  -1   5   9     8797.28     8451.65    307.86 o
   0   5   9     2102.96     2189.90    103.93 o
   1   5   9     2561.88     2382.53    108.18 o
   2   5   9     3987.31     3973.83    141.15 o
   3   5   9     3104.07     3070.25    130.55 o
   4   5   9      232.38      243.81     60.92 o
   5   5   9     2494.26     2419.29    153.05 o
   6   5   9     1614.72     1744.59    118.40 o
   7   5   9     2056.12     2274.96    137.73 o
   8   5   9      257.23      323.31    100.03 o
   9   5   9     2539.44     2729.69    196.50 o
  10   5   9       30.77      -48.23     83.25 o
  11   5   9     4589.71     4875.49    267.62 o
  12   5   9       30.86       73.61    154.58 o
 -17   6   9      530.97      834.01    173.03 o
 -16   6   9     2042.21     2056.63    213.90 o
 -15   6   9      991.65     1125.19    244.70 o
 -14   6   9     2762.04     2975.76    322.26 o
 -13   6   9     1194.25     1228.97    226.13 o
 -12   6   9     1885.91     1931.29    193.36 o
 -11   6   9     1166.03     1202.88    117.42 o
 -10   6   9     2691.99     2989.18    178.36 o
  -9   6   9       40.56       71.38     63.07 o
  -8   6   9     6881.47     6736.16    214.87 o
  -7   6   9      580.31      801.13    109.26 o
  -6   6   9     3435.46     3290.71    147.36 o
  -5   6   9     2565.13     2614.57    142.48 o
  -4   6   9     7806.53     7467.34    203.12 o
  -3   6   9      117.72       27.64     47.60 o
  -2   6   9     5551.84     5352.52    167.07 o
  -1   6   9       93.26      106.48     51.20 o
   0   6   9     4928.14     4358.99    240.29 o
   1   6   9     7845.15     7338.47    382.01 o
   2   6   9     2000.47     1947.70    109.44 o
   3   6   9      695.15      759.65     83.78 o
   4   6   9     2271.70     2067.64    121.27 o
   5   6   9      337.68      318.96     72.49 o
   6   6   9     4330.85     4365.44    180.02 o
   7   6   9     7268.34     7675.46    245.59 o
   8   6   9     3608.01     3285.50    204.66 o
   9   6   9     1083.34     1224.04    314.07 o
  10   6   9     1039.36     1180.36    154.12 o
  11   6   9      336.43      311.16    121.35 o
  12   6   9     1977.31     2011.55    447.89 o
 -16   7   9     1202.75     1228.03    281.84 o
 -15   7   9     3877.60     3665.07    372.52 o
 -14   7   9     1062.62     1067.30    231.59 o
 -13   7   9     1421.02     1365.87    169.49 o
 -12   7   9     1595.90     1747.78    145.42 o
 -11   7   9     1277.08     1142.07    122.94 o
 -10   7   9     1332.13     1212.05    118.03 o
  -9   7   9     1928.80     1912.19    134.13 o
  -8   7   9     5141.74     5208.60    198.13 o
  -7   7   9     4353.06     4619.15    181.49 o
  -6   7   9      238.37      261.13     70.54 o
  -5   7   9      194.23      238.30     66.85 o
  -4   7   9     3215.81     3222.29    148.91 o
  -3   7   9     2978.60     2909.28    134.32 o
  -2   7   9     1711.58     1603.20    105.07 o
  -1   7   9     1569.57     1528.27    104.05 o
   0   7   9      779.32      738.20    108.34 o
   1   7   9     1448.54     1476.33    130.40 o
   2   7   9     1997.52     2099.14    194.03 o
   3   7   9       58.21       93.02     58.98 o
   4   7   9     2444.59     2060.18    127.80 o
   5   7   9     2640.16     2610.60    146.48 o
   6   7   9     1203.21     1253.04    116.72 o
   7   7   9     1978.18     1813.64    134.89 o
   8   7   9     1375.69     1334.93    152.74 o
   9   7   9     1613.82     1369.50    203.19 o
  10   7   9      344.19      361.59    119.73 o
  11   7   9      244.13      140.63    110.88 o
 -15   8   9      510.16      583.35    222.85 o
 -14   8   9     1930.29     1734.77    285.12 o
 -13   8   9       70.44      151.57    190.63 o
 -12   8   9     5057.52     4814.88    326.89 o
 -11   8   9      563.00      756.65    115.89 o
 -10   8   9     5783.71     5947.91    248.81 o
  -9   8   9      870.06      807.77    144.05 o
  -8   8   9     2530.21     2648.67    157.07 o
  -7   8   9       66.05       75.70     78.97 o
  -6   8   9     8718.50     8053.11    268.61 o
  -5   8   9     1552.71     1549.25    130.85 o
  -4   8   9     3872.94     3791.77    166.89 o
  -3   8   9       11.33        4.42     58.93 o
  -2   8   9     3863.65     3646.69    161.04 o
  -1   8   9      206.88      194.05     80.50 o
   0   8   9     3129.39     2922.17    145.58 o
   1   8   9      363.32      371.06    104.71 o
   2   8   9     3715.74     3415.71    161.73 o
   3   8   9     1045.27     1118.06    111.37 o
   4   8   9     5668.75     5393.34    204.71 o
   5   8   9      701.93      704.15     98.70 o
   6   8   9     2862.07     2584.47    157.63 o
   7   8   9     1339.88     1232.61    147.53 o
   8   8   9     2062.13     1819.80    175.70 o
   9   8   9      280.64      282.71    112.75 o
  10   8   9     7619.15     8129.33    352.18 o
  11   8   9      421.30      321.25    128.16 o
 -15   9   9       13.40      -96.13    152.94 o
 -14   9   9     2676.85     2424.08    321.17 o
 -13   9   9      578.02      735.84    150.63 o
 -12   9   9     1011.79     1215.80    140.57 o
 -11   9   9      457.87      486.23    170.48 o
 -10   9   9     1119.13     1169.93    133.42 o
  -9   9   9     1399.38     1276.15    128.85 o
  -8   9   9     2386.76     2489.49    256.16 o
  -7   9   9        9.96       90.99     70.08 o
  -6   9   9      906.66      898.41    108.87 o
  -5   9   9     2744.23     2758.27    189.49 o
  -4   9   9       43.24       62.51     66.85 o
  -3   9   9      170.77      262.98     77.10 o
  -2   9   9     3990.77     4038.07    366.00 o
  -1   9   9       52.20      -12.51     63.74 o
   0   9   9     1023.30     1075.37    106.07 o
   1   9   9       72.26       51.89     65.32 o
   2   9   9      811.32      861.31    101.68 o
   3   9   9     2107.31     1841.42    176.47 o
   4   9   9     4642.94     4482.93    336.19 o
   5   9   9      413.59      585.51     99.19 o
   6   9   9     2109.05     2055.63    151.94 o
   7   9   9       81.51      -74.34     74.34 o
   8   9   9     1155.46     1331.40    394.91 o
   9   9   9      408.43      359.79    188.44 o
  10   9   9     1890.73     2087.74    298.23 o
 -14  10   9     2542.36     1911.77    214.74 o
 -13  10   9      111.35       -9.78    104.92 o
 -12  10   9     6766.02     7132.40    290.69 o
 -11  10   9        0.54       60.65     88.36 o
 -10  10   9     3500.45     3212.11    198.00 o
  -9  10   9      600.11      733.04    115.99 o
  -8  10   9     6059.26     6110.52    245.64 o
  -7  10   9     1179.68     1289.20    131.16 o
  -6  10   9     6175.92     6273.62    242.81 o
  -5  10   9      283.15      283.87     85.53 o
  -4  10   9     4508.90     4514.88    203.69 o
  -3  10   9      557.92      537.52     98.24 o
  -2  10   9     3309.02     3179.18    171.30 o
  -1  10   9     1610.63     1581.29    131.81 o
   0  10   9     4775.46     4278.10    251.27 o
   1  10   9      899.04      898.07    115.84 o
   2  10   9      842.78      895.25    108.82 o
   3  10   9      148.52      155.30     80.28 o
   4  10   9     3734.42     3472.72    185.64 o
   5  10   9      735.01      610.10    106.39 o
   6  10   9     2993.89     3103.53    221.70 o
   7  10   9      318.82      299.50    133.82 o
   8  10   9     3965.99     4194.12    290.58 o
   9  10   9       38.67       21.48    106.47 o
 -13  11   9      319.24      383.40    144.71 o
 -12  11   9      841.10      956.90    147.04 o
 -11  11   9        1.12        9.99     92.65 o
 -10  11   9     1833.22     1546.34    158.26 o
  -9  11   9      617.19      663.73    120.09 o
  -8  11   9      131.72      128.48     87.98 o
  -7  11   9        4.26       -1.27     77.44 o
  -6  11   9     2332.31     2312.27    167.36 o
  -5  11   9       32.11      113.91     80.04 o
  -4  11   9     2314.31     2175.71    159.18 o
  -3  11   9      286.46      285.07     90.01 o
  -2  11   9      236.13      174.46     87.11 o
  -1  11   9      109.57       59.32     76.27 o
   0  11   9     1382.37     1355.81    133.19 o
   1  11   9      423.98      344.16     94.48 o
   2  11   9     3474.20     2792.92    175.44 o
   3  11   9      429.17      416.71    113.43 o
   4  11   9      878.10      955.41    123.70 o
   5  11   9      277.10      365.42    103.72 o
   6  11   9     1751.14     2118.36    200.53 o
   7  11   9       80.64      -32.43    101.93 o
   8  11   9     1682.23     1469.92    190.63 o
 -11  12   9       77.56      -20.29     93.73 o
 -10  12   9     3267.45     3484.20    221.68 o
  -9  12   9        3.01      -77.56     80.80 o
  -8  12   9     4194.34     4460.37    292.25 o
  -7  12   9      239.67      271.74    102.70 o
  -6  12   9     2475.77     2212.11    250.01 o
  -5  12   9      483.74      490.58    143.18 o
  -4  12   9     3643.98     3532.20    203.27 o
  -3  12   9        6.36      -71.47     71.47 o
  -2  12   9     3752.14     3729.33    300.44 o
  -1  12   9      364.67      290.68     97.16 o
   0  12   9     3389.16     3422.13    197.91 o
   1  12   9       24.79        3.65     81.54 o
   2  12   9     4419.59     4635.11    225.92 o
   3  12   9       75.38       78.81     84.60 o
   4  12   9     1902.83     2052.64    182.55 o
   5  12   9      239.03      411.59    129.77 o
   6  12   9     3583.76     4106.97    267.56 o
  -9  13   9       70.63      116.63     99.18 o
  -8  13   9     1062.42     1070.85    256.90 o
  -7  13   9      204.04      255.69    106.95 o
  -6  13   9     1058.38     1242.82    222.90 o
  -5  13   9      223.51      121.03    100.37 o
  -4  13   9     1146.87     1157.85    152.66 o
  -3  13   9      511.92      515.95    116.02 o
  -2  13   9      499.63      330.36    105.57 o
  -1  13   9       84.08      104.87     87.18 o
   0  13   9     2178.31     2261.87    174.53 o
   1  13   9      320.83      209.23     98.93 o
   2  13   9      498.46      410.62    112.68 o
   3  13   9      293.20      329.30    107.92 o
   4  13   9      435.88      389.87    110.59 o
   5  13   9      457.81      329.35    188.44 o
  -7  14   9       33.88       59.42     97.01 o
  -6  14   9     1116.24     1125.49    154.06 o
  -5  14   9      109.00       49.41     96.08 o
  -4  14   9     4737.70     4683.20    247.61 o
  -3  14   9      106.52      109.65     98.56 o
  -2  14   9     2686.76     2414.39    203.12 o
  -1  14   9       97.90      188.28     96.58 o
   0  14   9     2482.48     2312.24    186.43 o
   1  14   9       38.28        0.44     92.05 o
   2  14   9     3767.86     3796.38    225.68 o
 -18   0  10     3054.99     2711.39    345.21 o
 -16   0  10     4258.19     4473.47    389.99 o
 -14   0  10     3314.00     2977.94    294.95 o
 -12   0  10     4889.33     4924.64    331.00 o
 -10   0  10     4646.93     4050.70    273.11 o
  -8   0  10      764.60      872.54     99.20 o
  -6   0  10     2658.17     2246.02    220.67 o
  -4   0  10     1052.83     1074.53     77.87 o
  -2   0  10     1214.15     1361.16    195.54 o
   0   0  10     1939.35     1440.90    209.74 o
   2   0  10    11792.19    12067.98    292.04 o
   4   0  10      509.27      617.75     96.68 o
   6   0  10     7149.89     6922.50    266.40 o
   8   0  10     2208.74     2215.43    223.95 o
  10   0  10     2625.65     2456.86    261.09 o
  12   0  10     3938.07     3789.61    340.84 o
 -18   1  10     3743.29     3793.29    274.60 o
 -17   1  10      146.50      167.83    157.85 o
 -16   1  10     6056.90     6073.38    311.28 o
 -15   1  10      895.65      718.90    231.59 o
 -14   1  10     2569.90     2245.36    518.90 o
 -13   1  10      284.55      205.38     96.88 o
 -12   1  10     5039.45     5047.94    237.86 o
 -11   1  10       36.46      -66.73     66.73 o
 -10   1  10     4276.62     4490.53    165.15 o
  -9   1  10      122.66      201.06     61.96 o
  -8   1  10     6438.46     6640.98    193.89 o
  -7   1  10     2575.41     2784.65    137.95 o
  -6   1  10     7308.17     7551.08    193.55 o
  -5   1  10     6274.59     6470.58    157.73 o
  -4   1  10    12581.03    12952.49    203.88 o
  -3   1  10     3090.15     3028.90    191.78 o
  -2   1  10    15068.89    14671.30    421.87 o
  -1   1  10      249.11      240.11     92.31 o
   0   1  10    13391.23    13120.71    601.14 o
   1   1  10       92.98       90.98     62.60 o
   2   1  10     8403.13     8325.32    288.08 o
   3   1  10       35.01       80.12     41.72 o
   4   1  10     9573.69     9662.14    203.73 o
   5   1  10     1121.69     1146.46     82.97 o
   6   1  10     7352.54     6957.94    188.58 o
   7   1  10      170.44      186.15     96.20 o
   8   1  10     4640.90     4380.12    191.69 o
   9   1  10      852.97      709.48    139.83 o
  10   1  10     3239.45     3331.98    207.40 o
  11   1  10       30.25      -63.32     86.30 o
  12   1  10     3620.13     3691.02    241.96 o
  13   1  10      330.86      335.55    125.90 o
 -18   2  10      852.54      845.15    168.91 o
 -17   2  10      124.98      250.28    129.39 o
 -16   2  10     2305.42     2217.08    209.71 o
 -15   2  10      759.25      622.86    138.07 o
 -14   2  10     3564.29     3376.49    225.36 o
 -13   2  10     1460.60     1446.78    170.96 o
 -12   2  10     3972.95     4048.07    217.45 o
 -11   2  10      149.95      219.58    124.54 o
 -10   2  10     4028.74     3876.04    291.68 o
  -9   2  10       40.02       37.23    106.51 o
  -8   2  10     2158.74     2222.46    122.99 o
  -7   2  10      749.49      714.32     62.52 o
  -6   2  10     1525.24     1656.62     80.68 o
  -5   2  10       57.78       61.47     36.36 o
  -4   2  10     4325.32     4453.81    204.67 o
  -3   2  10     1481.63     1500.13     64.61 o
  -2   2  10     4005.52     4095.10    106.75 o
  -1   2  10        9.38       22.10     33.59 o
   0   2  10     3920.49     4054.60    100.94 o
   1   2  10     2607.76     2668.90    117.19 o
   2   2  10     1991.16     1914.60     82.49 o
   3   2  10     6129.16     6182.20    152.67 o
   4   2  10     4025.14     4113.95    185.30 o
   5   2  10       92.82      111.54     52.61 o
   6   2  10     1468.51     1438.43    105.34 o
   7   2  10     2111.74     2186.83    172.47 o
   8   2  10     2531.66     2636.02    218.09 o
   9   2  10     2765.41     2679.37    184.22 o
  10   2  10     2404.22     2358.34    184.80 o
  11   2  10      702.19      706.96    130.44 o
  12   2  10     1316.05     1349.26    166.46 o
 -18   3  10     2314.14     2497.95    280.75 o
 -17   3  10      462.61      570.26    176.43 o
 -16   3  10     1116.93      846.29    160.67 o
 -15   3  10      371.91      596.26    133.53 o
 -14   3  10     8320.72     8264.98    767.97 o
 -13   3  10     2198.77     2107.25    177.25 o
 -12   3  10     2055.74     1803.59    226.13 o
 -11   3  10      114.52      275.29    125.63 o
 -10   3  10     3265.91     3042.93    146.56 o
  -9   3  10     2632.54     2733.23    133.11 o
  -8   3  10     7832.39     7804.26    184.12 o
  -7   3  10     1131.78     1266.89    105.80 o
  -6   3  10     8227.45     8174.94    194.63 o
  -5   3  10      635.21      781.18     71.59 o
  -4   3  10    14541.09    14167.23    232.91 o
  -3   3  10      646.82      685.46     74.11 o
  -2   3  10     9758.92     9786.08    200.93 o
  -1   3  10     2040.84     2170.77    115.26 o
   0   3  10     5689.11     5572.91    179.57 o
   1   3  10       41.37       43.24     36.33 o
   2   3  10    13106.14    12847.99    230.13 o
   3   3  10     1477.24     1519.87     84.88 o
   4   3  10     2556.20     2590.05    211.89 o
   5   3  10      731.63      840.49     86.16 o
   6   3  10     3667.84     3881.51    286.29 o
   7   3  10     2150.76     2104.48    131.98 o
   8   3  10     4685.15     4442.45    188.75 o
   9   3  10      295.77      229.45     95.55 o
  10   3  10     3416.39     3548.09    218.17 o
  11   3  10     1485.98     1550.04    169.81 o
  12   3  10      482.12      397.63    139.28 o
 -17   4  10     1840.29     1804.93    208.18 o
 -16   4  10      588.04      343.68    127.39 o
 -15   4  10      800.51      762.90    150.21 o
 -14   4  10     2946.86     2732.92    211.59 o
 -13   4  10      148.59       77.56    126.72 o
 -12   4  10      729.86      714.44    171.51 o
 -11   4  10      499.79      422.90     81.47 o
 -10   4  10      674.93      689.66     90.46 o
  -9   4  10     2653.62     2357.31    194.63 o
  -8   4  10     3704.27     3616.76    153.40 o
  -7   4  10       79.64       97.21     51.40 o
  -6   4  10     3178.38     3134.21    127.89 o
  -5   4  10      304.41      327.93     74.33 o
  -4   4  10      300.57      261.37     48.58 o
  -3   4  10     4465.89     4480.88    124.07 o
  -2   4  10     7753.36     7795.43    267.11 o
  -1   4  10     3213.95     3130.61    199.62 o
   0   4  10     5114.76     4965.06    212.86 o
   1   4  10     6336.48     5957.77    159.51 o
   2   4  10     2248.09     2151.98    105.28 o
   3   4  10     2503.68     2499.96    117.14 o
   4   4  10     3907.19     3959.64    149.95 o
   5   4  10     6897.16     6810.49    206.18 o
   6   4  10     1666.50     1821.94    146.05 o
   7   4  10     1685.50     1877.69    129.46 o
   8   4  10      709.76      747.91     99.85 o
   9   4  10      264.96      156.94    123.99 o
  10   4  10     1149.41     1189.26    152.49 o
  11   4  10     1743.45     1948.53    284.03 o
  12   4  10      468.80      541.43    139.71 o
 -17   5  10      624.46      681.61    161.42 o
 -16   5  10     3493.96     3510.37    260.29 o
 -15   5  10     1052.40     1247.31    171.49 o
 -14   5  10      781.09      739.57    202.10 o
 -13   5  10       34.31      114.70    142.01 o
 -12   5  10     5466.87     5145.79    257.36 o
 -11   5  10     8287.51     7964.27    253.61 o
 -10   5  10     5394.29     5577.31    244.49 o
  -9   5  10      280.65      274.01     70.97 o
  -8   5  10     5819.15     5685.23    193.23 o
  -7   5  10      165.69      197.66     62.47 o
  -6   5  10     6285.06     6161.00    185.81 o
  -5   5  10     3455.91     3214.12    146.30 o
  -4   5  10     5739.19     5858.06    171.98 o
  -3   5  10     2093.79     2226.12    106.33 o
  -2   5  10     4594.20     4655.42    147.20 o
  -1   5  10      202.25      236.76     53.36 o
   0   5  10     6421.03     6225.11    171.94 o
   1   5  10     4808.82     4254.23    190.88 o
   2   5  10      539.84      418.77     64.41 o
   3   5  10     1651.37     1548.78    102.04 o
   4   5  10     2903.34     2842.08    136.47 o
   5   5  10     2946.70     3281.73    153.10 o
   6   5  10      731.49      754.69     94.36 o
   7   5  10     1152.80     1033.88    106.68 o
   8   5  10     2428.76     2661.19    186.16 o
   9   5  10     2788.37     2997.53    205.46 o
  10   5  10     1342.34     1470.40    165.11 o
  11   5  10     1015.32     1078.48    160.17 o
  12   5  10     3055.58     3298.29    239.85 o
 -16   6  10      320.20      269.64    134.20 o
 -15   6  10     1989.46     1577.46    267.64 o
 -14   6  10       12.25     -119.07    119.07 o
 -13   6  10     1865.53     1958.71    267.64 o
 -12   6  10     1231.93     1255.88    316.26 o
 -11   6  10     4400.87     4118.69    190.93 o
 -10   6  10      799.69      739.69    100.33 o
  -9   6  10      566.44      549.22     89.17 o
  -8   6  10      858.02      813.03     92.76 o
  -7   6  10     4448.33     4280.69    169.40 o
  -6   6  10     1364.85     1228.66    119.40 o
  -5   6  10     2984.13     2789.76    131.44 o
  -4   6  10     6368.96     6089.68    279.50 o
  -3   6  10     2176.58     2134.00    196.86 o
  -2   6  10     1889.77     1822.36    103.33 o
  -1   6  10     5094.25     5260.67    167.83 o
   0   6  10     3615.15     3399.44    218.31 o
   1   6  10     3372.82     3214.52    138.66 o
   2   6  10     3585.18     3346.00    143.85 o
   3   6  10     2764.78     2836.44    137.95 o
   4   6  10      944.53      907.97    141.14 o
   5   6  10     7077.19     7136.57    226.77 o
   6   6  10      498.11      498.07     95.80 o
   7   6  10     1245.71     1214.84    118.00 o
   8   6  10      367.90      560.40    115.47 o
   9   6  10     1627.47     1510.88    163.49 o
  10   6  10       60.70       88.69     98.47 o
  11   6  10     2303.82     2344.41    284.58 o
 -16   7  10      438.56      508.09    274.20 o
 -15   7  10      621.74      556.04    211.93 o
 -14   7  10      809.53      763.60    214.11 o
 -13   7  10     1404.79     1579.05    196.09 o
 -12   7  10     1088.96     1136.20    126.91 o
 -11   7  10      352.38      427.65     97.17 o
 -10   7  10     3257.18     3262.11    175.03 o
  -9   7  10     3690.65     3733.38    179.64 o
  -8   7  10      359.13      390.43     84.50 o
  -7   7  10     2817.50     2768.56    149.41 o
  -6   7  10     9360.20     8953.63    254.94 o
  -5   7  10     2197.58     2357.33    153.23 o
  -4   7  10      887.09      846.50    161.41 o
  -3   7  10     3106.18     3071.86    142.78 o
  -2   7  10     4734.07     4511.61    168.84 o
  -1   7  10     4341.97     3891.76    174.45 o
   0   7  10     1395.84     1369.08    111.43 o
   1   7  10     2600.66     2875.13    140.87 o
   2   7  10      492.41      619.62    133.58 o
   3   7  10     3656.38     3697.20    195.58 o
   4   7  10      631.62      556.61    134.28 o
   5   7  10     1399.79     1354.44    118.33 o
   6   7  10     2514.90     2602.47    155.22 o
   7   7  10     3418.75     3674.37    217.44 o
   8   7  10      152.30       80.37     93.31 o
   9   7  10      406.07      290.23    119.54 o
  10   7  10     1911.43     1487.82    172.25 o
  11   7  10      671.45      808.89    185.71 o
 -15   8  10     1244.36     1368.80    270.92 o
 -14   8  10       16.14       -8.74    150.75 o
 -13   8  10     3840.82     3809.24    262.18 o
 -12   8  10       64.39       57.87    128.49 o
 -11   8  10     3254.83     3498.40    241.12 o
 -10   8  10     1098.71     1060.36    123.91 o
  -9   8  10     3853.91     3782.33    188.08 o
  -8   8  10       31.57       46.22     66.87 o
  -7   8  10     5271.31     4943.32    202.83 o
  -6   8  10      532.73      413.83     87.29 o
  -5   8  10     6364.59     6584.12    268.28 o
  -4   8  10     2691.58     2537.09    141.82 o
  -3   8  10     3434.87     3438.35    159.76 o
  -2   8  10      353.37      431.60     79.27 o
  -1   8  10     5647.33     5306.77    192.15 o
   0   8  10     1241.44     1216.38    106.79 o
   1   8  10     5934.31     5738.29    203.14 o
   2   8  10     1239.97     1179.68    108.23 o
   3   8  10     4413.95     4381.78    185.94 o
   4   8  10      547.76      632.83     95.69 o
   5   8  10      500.84      445.13    137.89 o
   6   8  10       93.25       42.84     75.88 o
   7   8  10     3098.56     2635.97    195.39 o
   8   8  10      289.49      325.82    114.25 o
   9   8  10     2763.35     2994.47    224.64 o
  10   8  10       10.99      109.77    108.79 o
 -14   9  10      313.57      500.33    208.65 o
 -13   9  10     1239.05     1473.53    187.69 o
 -12   9  10      510.37      427.07    110.68 o
 -11   9  10      191.87      322.56     99.65 o
 -10   9  10      117.47      172.13    101.30 o
  -9   9  10     2067.69     2205.51    159.32 o
  -8   9  10     1575.53     1590.32    138.03 o
  -7   9  10     6262.24     5996.95    254.76 o
  -6   9  10       89.64       57.00     72.13 o
  -5   9  10     1710.45     1572.63    130.11 o
  -4   9  10     1454.19     1448.41    123.22 o
  -3   9  10     2787.29     2935.36    160.15 o
  -2   9  10        5.07        6.29     60.61 o
  -1   9  10     8526.14     8226.58    445.86 o
   0   9  10     1037.54     1157.83    115.90 o
   1   9  10     2646.34     2682.70    168.98 o
   2   9  10      235.55      214.80     79.98 o
   3   9  10     1929.27     2063.39    143.95 o
   4   9  10      384.99      334.68     90.61 o
   5   9  10     3628.11     3526.15    251.78 o
   6   9  10       29.26       11.28     93.29 o
   7   9  10      579.12      610.88    133.54 o
   8   9  10     1390.48     1301.21    164.69 o
   9   9  10      651.96      600.08    138.29 o
 -13  10  10     2448.90     2321.42    228.95 o
 -12  10  10       24.10        0.08     84.27 o
 -11  10  10     4193.78     4093.35    224.98 o
 -10  10  10      225.20      152.84     93.46 o
  -9  10  10     5520.75     5392.09    240.06 o
  -8  10  10     1091.40     1152.60    130.36 o
  -7  10  10     4752.83     4488.08    213.41 o
  -6  10  10       26.30       56.68     79.06 o
  -5  10  10     4987.62     5321.36    222.25 o
  -4  10  10      794.01      756.03    173.53 o
  -3  10  10     5864.18     5581.08    221.54 o
  -2  10  10      274.22      320.13     88.76 o
  -1  10  10     3133.99     3159.70    174.75 o
   0  10  10      212.00      250.45     82.09 o
   1  10  10     2354.71     2334.63    270.13 o
   2  10  10       43.45       16.15     74.29 o
   3  10  10     2109.50     1817.90    234.80 o
   4  10  10      364.24      447.65     96.23 o
   5  10  10     2635.21     2666.28    174.88 o
   6  10  10      208.75       46.23     98.99 o
   7  10  10     1470.50     1687.24    221.76 o
   8  10  10       32.43      -73.03     95.97 o
 -12  11  10      616.90      613.25    127.44 o
 -11  11  10     2643.13     2955.37    202.15 o
 -10  11  10       42.18      -11.77     84.19 o
  -9  11  10      844.95      993.85    135.07 o
  -8  11  10      303.69      173.65     95.09 o
  -7  11  10      247.26      235.12     94.21 o
  -6  11  10       57.91      -72.38     72.38 o
  -5  11  10     4266.76     4388.66    216.34 o
  -4  11  10       79.50      171.31     83.84 o
  -3  11  10     4327.41     4233.31    210.47 o
  -2  11  10      357.24      284.23    151.45 o
  -1  11  10     1070.48     1157.71    125.31 o
   0  11  10      259.03      122.88     77.50 o
   1  11  10     3001.75     2908.04    178.63 o
   2  11  10     1960.17     1664.79    143.84 o
   3  11  10     3910.40     3671.39    296.05 o
   4  11  10        1.73        7.74     77.06 o
   5  11  10      936.81      854.55    124.17 o
   6  11  10       74.43      146.68    111.97 o
   7  11  10      481.28      573.86    143.21 o
 -11  12  10     2358.32     2393.75    195.89 o
 -10  12  10       12.89      -77.80     87.23 o
  -9  12  10     3566.50     3676.33    222.39 o
  -8  12  10       80.06       57.27     86.93 o
  -7  12  10     2632.94     2707.47    193.57 o
  -6  12  10      199.85      149.10    227.75 o
  -5  12  10     3885.79     3643.92    268.46 o
  -4  12  10       46.37      -45.56     74.67 o
  -3  12  10     3241.97     3026.54    208.95 o
  -2  12  10      199.04       13.24     80.51 o
  -1  12  10     5758.51     5966.30    499.40 o
   0  12  10      653.93      832.17    188.16 o
   1  12  10     1718.09     1624.24    151.62 o
   2  12  10       56.49       20.32     93.83 o
   3  12  10     2580.23     3002.64    209.69 o
   4  12  10        1.28       92.30     91.51 o
   5  12  10     2513.58     2547.84    398.73 o
  -8  13  10      278.81      297.40    115.65 o
  -7  13  10     1046.38     1044.33    143.89 o
  -6  13  10     1508.11     1601.66    164.74 o
  -5  13  10     1506.78     1349.18    203.40 o
  -4  13  10      198.33      216.46    113.33 o
  -3  13  10      452.27      512.96    115.93 o
  -2  13  10      401.61      519.81    118.78 o
  -1  13  10     1440.01     1520.37    156.17 o
   0  13  10       79.22      -23.36     81.56 o
   1  13  10     1703.85     2030.42    169.33 o
   2  13  10      365.65      344.63    110.36 o
   3  13  10      749.94      941.96    138.32 o
  -5  14  10     2162.15     1995.09    218.68 o
  -4  14  10      394.84      359.66    117.55 o
  -3  14  10     2311.40     2446.03    239.23 o
  -2  14  10     1492.28     1400.65    160.45 o
  -1  14  10     1456.68     1488.04    161.47 o
 -17   0  11     2989.60     2514.76    323.36 o
 -15   0  11     2652.93     3312.22    323.36 o
 -13   0  11    12490.10    12098.57    545.12 o
 -11   0  11    11551.53    11089.17    473.02 o
  -9   0  11     6836.29     6908.60    443.52 o
  -7   0  11    15328.69    15676.54    377.21 o
  -5   0  11    18243.06    18940.41    714.44 o
  -3   0  11     2440.28     2138.96    244.70 o
  -1   0  11    11091.34    11224.63    544.03 o
   1   0  11    13811.24    14440.42    569.70 o
   3   0  11     7621.42     8175.65    252.74 o
   5   0  11     7583.61     7743.65    278.05 o
   7   0  11     4828.43     4484.49    361.05 o
   9   0  11    12047.94    12661.17    540.75 o
  11   0  11     3519.13     3484.83    320.08 o
 -18   1  11       27.83      -10.53    121.98 o
 -17   1  11        8.32      -60.93    121.81 o
 -16   1  11      411.53      498.21    137.87 o
 -15   1  11        2.89      -19.08     90.52 o
 -14   1  11      770.65      910.95    142.13 o
 -13   1  11        6.51       45.66    130.00 o
 -12   1  11      396.85      373.45    105.42 o
 -11   1  11      753.32      839.44    113.89 o
 -10   1  11     4191.81     4555.62    170.21 o
  -9   1  11      156.27      268.22     66.69 o
  -8   1  11      401.28      423.44    122.46 o
  -7   1  11     4455.71     4446.51    160.85 o
  -6   1  11      882.58      811.22     63.15 o
  -5   1  11     3406.08     3742.78    173.29 o
  -4   1  11      312.30      385.71     65.12 o
  -3   1  11      103.81      159.83     29.86 o
  -2   1  11      509.51      439.44    107.66 o
  -1   1  11     5595.22     5240.38    262.57 o
   0   1  11       25.57        6.83     29.96 o
   1   1  11      546.37      729.89     50.10 o
   2   1  11      113.03       72.16     38.85 o
   3   1  11       83.71      113.74     43.74 o
   4   1  11       32.73       75.72     73.06 o
   5   1  11     1083.94     1160.16     87.37 o
   6   1  11     1998.79     2254.75    118.43 o
   7   1  11      296.64      261.42     76.75 o
   8   1  11      283.57      241.91     81.66 o
   9   1  11      111.26      -39.04     75.59 o
  10   1  11      196.63      244.76    101.56 o
  11   1  11      609.96      599.09    216.85 o
  12   1  11      131.30      247.79    113.16 o
 -17   2  11     3708.28     3222.28    250.87 o
 -16   2  11       12.03       46.97    104.96 o
 -15   2  11     6849.14     6864.63    321.72 o
 -14   2  11       37.68      -11.04    129.45 o
 -13   2  11     5570.74     5741.91    266.78 o
 -12   2  11       10.40       22.31     79.88 o
 -11   2  11    10145.28     9025.59    428.23 o
 -10   2  11      815.09      932.47    113.70 o
  -9   2  11    10712.47    10706.96    446.19 o
  -8   2  11       16.49       32.23     43.65 o
  -7   2  11    12431.74    12622.63    237.87 o
  -6   2  11      507.64      432.93     54.26 o
  -5   2  11     6610.84     6894.93    159.41 o
  -4   2  11      864.22     1018.68     94.76 o
  -3   2  11    13934.44    14411.02    232.89 o
  -2   2  11      532.67      608.08     79.51 o
  -1   2  11     6833.51     6785.88    296.28 o
   0   2  11      229.06      247.71     37.32 o
   1   2  11     6966.09     6987.15    158.62 o
   2   2  11      637.67      774.89     61.00 o
   3   2  11     6051.84     6264.93    158.75 o
   4   2  11        1.91       -0.86     46.38 o
   5   2  11    10188.16    10567.90    245.40 o
   6   2  11      950.25     1057.26    138.74 o
   7   2  11     7503.34     7400.33    233.26 o
   8   2  11       77.41       63.85     70.63 o
   9   2  11     3617.54     3469.97    361.05 o
  10   2  11        1.60      -92.32    150.21 o
  11   2  11     4699.71     4662.26    254.52 o
  12   2  11      208.03      273.72    121.09 o
 -17   3  11       29.45       -1.68    154.03 o
 -16   3  11     3098.32     2966.18    238.09 o
 -15   3  11      154.13      180.38    107.74 o
 -14   3  11      535.52      578.76    164.41 o
 -13   3  11       57.92      355.03    107.76 o
 -12   3  11     5754.99     5773.45    365.96 o
 -11   3  11      448.94      623.77    151.85 o
 -10   3  11     3081.26     3066.17    182.36 o
  -9   3  11     1112.59     1093.06    110.05 o
  -8   3  11     5564.83     5289.52    245.50 o
  -7   3  11       27.18       15.19     43.80 o
  -6   3  11      454.92      472.10     57.91 o
  -5   3  11      283.24      263.13     48.12 o
  -4   3  11     4975.11     4999.36    163.20 o
  -3   3  11     6133.10     6290.39    169.35 o
  -2   3  11       39.77       52.64     43.68 o
  -1   3  11     1654.50     1759.72     78.16 o
   0   3  11     2115.57     2222.64    101.58 o
   1   3  11     1512.44     1522.15     98.04 o
   2   3  11      268.83      340.45     53.54 o
   3   3  11     1749.42     1717.22     92.07 o
   4   3  11      988.62      913.32    111.74 o
   5   3  11       16.34      -10.21     51.55 o
   6   3  11       51.91       67.28     71.43 o
   7   3  11       77.73      102.99     69.90 o
   8   3  11     1349.95     1416.59    124.44 o
   9   3  11     2340.39     2325.06    175.87 o
  10   3  11      512.08      262.93    110.83 o
  11   3  11        7.51      -19.66    133.82 o
 -17   4  11     2706.52     2967.26    249.01 o
 -16   4  11       22.33       80.46    118.84 o
 -15   4  11     3747.85     3444.24    245.21 o
 -14   4  11        1.86       37.80     93.94 o
 -13   4  11     1651.26     2085.43    255.63 o
 -12   4  11       27.79       12.02    113.61 o
 -11   4  11     3704.11     3796.15    175.78 o
 -10   4  11      523.01      439.65     99.02 o
  -9   4  11     9901.10     9821.52    260.36 o
  -8   4  11      423.77      480.92    100.48 o
  -7   4  11     2431.12     2155.34    137.24 o
  -6   4  11      883.02      905.63     80.10 o
  -5   4  11     5557.00     5629.19    202.44 o
  -4   4  11      196.71      156.45     45.36 o
  -3   4  11    12909.86    12464.62    227.04 o
  -2   4  11        4.54       37.20     41.94 o
  -1   4  11     7498.64     7159.31    205.61 o
   0   4  11      619.98      607.16    107.47 o
   1   4  11     9145.14     8753.48    205.03 o
   2   4  11       10.38       22.78     47.95 o
   3   4  11    11398.24    11798.85    265.41 o
   4   4  11       19.72      -40.99     50.47 o
   5   4  11     6188.36     6010.83    199.57 o
   6   4  11      973.14     1097.87    105.05 o
   7   4  11     5081.65     5054.22    200.64 o
   8   4  11      874.49      765.74    102.53 o
   9   4  11     2145.97     2432.86    184.22 o
  10   4  11       17.91       26.49     88.44 o
  11   4  11     2932.07     2715.82    214.73 o
 -17   5  11      303.34      453.04    151.46 o
 -16   5  11      749.67     1023.90    296.05 o
 -15   5  11       42.98      158.42    112.15 o
 -14   5  11     4915.57     4321.62    369.24 o
 -13   5  11      486.41      369.24    159.49 o
 -12   5  11     5812.37     5834.63    388.90 o
 -11   5  11       71.59       83.37     71.55 o
 -10   5  11     2233.76     2284.25    143.16 o
  -9   5  11     1037.97      944.73    100.56 o
  -8   5  11     4112.48     3677.29    233.59 o
  -7   5  11        2.08       31.30     54.65 o
  -6   5  11     9116.09     9021.85    389.98 o
  -5   5  11      104.70       95.53     51.67 o
  -4   5  11     1156.32     1043.35     84.77 o
  -3   5  11       64.98       37.48     47.00 o
  -2   5  11     7073.94     6962.12    329.87 o
  -1   5  11      367.53      445.39     61.75 o
   0   5  11     2987.09     2781.69    120.93 o
   1   5  11      275.44      300.95     62.44 o
   2   5  11     4605.82     4562.71    229.50 o
   3   5  11     2803.50     2997.42    139.92 o
   4   5  11     1198.12     1225.08    102.09 o
   5   5  11       18.69        6.55     59.00 o
   6   5  11     2773.39     2884.74    155.26 o
   7   5  11     1125.17     1078.82    215.66 o
   8   5  11     1150.70     1254.81    226.68 o
   9   5  11      176.72      189.91     98.61 o
  10   5  11     2477.86     2410.87    200.40 o
  11   5  11       81.48       -8.17     98.84 o
 -16   6  11        3.08       29.25    179.16 o
 -15   6  11      902.11     1094.61    241.43 o
 -14   6  11       74.03       58.99    150.75 o
 -13   6  11     3535.44     3756.84    340.84 o
 -12   6  11      691.25      549.48    126.68 o
 -11   6  11     1544.39     1495.61    130.52 o
 -10   6  11       80.43       -3.60     64.73 o
  -9   6  11      451.05      444.55    111.48 o
  -8   6  11      341.50      349.22     78.96 o
  -7   6  11     3940.09     3801.83    162.87 o
  -6   6  11     1287.35     1210.49    169.92 o
  -5   6  11     5891.83     5835.91    188.13 o
  -4   6  11      226.80      180.57     62.31 o
  -3   6  11     2016.30     2007.13    113.02 o
  -2   6  11      403.65      459.78     68.85 o
  -1   6  11     7722.93     7272.76    362.68 o
   0   6  11     1349.43     1368.55    106.28 o
   1   6  11     8455.59     7867.99    422.88 o
   2   6  11       98.98       84.06     58.32 o
   3   6  11     5989.08     5635.01    192.81 o
   4   6  11      124.47       92.20     64.82 o
   5   6  11     2692.88     2912.29    154.19 o
   6   6  11      515.19      559.66     92.89 o
   7   6  11     2470.72     2280.08    167.41 o
   8   6  11        8.71       62.10     91.11 o
   9   6  11     2602.47     2569.54    202.72 o
  10   6  11       29.31       -8.66    132.18 o
 -15   7  11      317.30      388.90    192.27 o
 -14   7  11     3260.92     3316.59    349.57 o
 -13   7  11      582.72      552.15    172.60 o
 -12   7  11     3523.23     3528.04    195.19 o
 -11   7  11      152.75      146.91     79.95 o
 -10   7  11     4397.72     4727.29    209.21 o
  -9   7  11      623.43      482.62    144.14 o
  -8   7  11     5721.15     5772.15    215.78 o
  -7   7  11     1081.19     1006.91    103.94 o
  -6   7  11     3308.66     3434.89    283.57 o
  -5   7  11     1881.54     1857.44    122.10 o
  -4   7  11     8124.64     7686.75    227.12 o
  -3   7  11      951.64      730.38     88.90 o
  -2   7  11     6368.56     6288.33    201.53 o
  -1   7  11      259.71      244.18     67.30 o
   0   7  11     9465.09     8993.46    357.03 o
   1   7  11      325.33      320.48     71.60 o
   2   7  11     4017.17     3764.71    165.50 o
   3   7  11     1087.21      968.81    101.47 o
   4   7  11     6966.81     6627.72    227.55 o
   5   7  11     3011.99     2924.42    161.83 o
   6   7  11     2488.61     2533.45    157.43 o
   7   7  11      478.15      405.29    112.78 o
   8   7  11     2177.41     2118.50    253.99 o
   9   7  11      150.58      146.29    106.16 o
  10   7  11     1542.09     1980.47    198.82 o
 -15   8  11      423.68      275.29    188.99 o
 -14   8  11      516.88      669.65    214.11 o
 -13   8  11     1214.84     1718.02    189.95 o
 -12   8  11       41.30       25.10     80.92 o
 -11   8  11      311.38      322.98     96.54 o
 -10   8  11      608.71      530.14    103.22 o
  -9   8  11      478.51      413.40     96.70 o
  -8   8  11       67.77       19.44     70.86 o
  -7   8  11     1474.56     1481.54    126.68 o
  -6   8  11      462.54      434.73     87.48 o
  -5   8  11      514.44      487.21     87.10 o
  -4   8  11      230.50      217.63     75.10 o
  -3   8  11     1687.57     1647.19    120.66 o
  -2   8  11        5.28      -56.24     57.75 o
  -1   8  11     4299.89     4017.03    301.82 o
   0   8  11     1120.07     1044.06    102.53 o
   1   8  11     1361.70     1438.30    115.56 o
   2   8  11     2883.08     2601.95    148.79 o
   3   8  11     2576.89     2783.58    278.11 o
   4   8  11     1203.04     1051.46    114.48 o
   5   8  11     1503.82     1453.56    129.64 o
   6   8  11        4.03       44.86     72.90 o
   7   8  11      729.17      891.34    141.98 o
   8   8  11     1628.16     1527.82    170.99 o
   9   8  11      143.30      166.17    109.98 o
 -14   9  11     2759.95     2853.41    338.65 o
 -13   9  11       25.63      -31.66     96.71 o
 -12   9  11     1899.86     2172.07    173.45 o
 -11   9  11       27.90      -18.97     80.20 o
 -10   9  11     6066.69     6248.28    390.78 o
  -9   9  11      885.81     1015.23    121.11 o
  -8   9  11     3236.40     3280.92    444.07 o
  -7   9  11     1359.77     1280.50    126.50 o
  -6   9  11     3301.66     3459.80    182.39 o
  -5   9  11      879.93      867.59    157.37 o
  -4   9  11     8065.03     7984.81    325.79 o
  -3   9  11       66.41       18.87     77.69 o
  -2   9  11     9120.40     8580.97    263.70 o
  -1   9  11      449.91      485.99     88.85 o
   0   9  11     5527.09     5587.23    212.52 o
   1   9  11      119.67       68.64     97.37 o
   2   9  11    11336.12    10703.43    303.15 o
   3   9  11     1193.94     1085.83    117.05 o
   4   9  11     4679.84     4602.04    207.92 o
   5   9  11      193.22      268.55     87.78 o
   6   9  11     3450.17     3297.63    282.39 o
   7   9  11        9.27       30.34    101.58 o
   8   9  11     2807.39     2646.25    215.41 o
 -13  10  11       10.73       52.50    117.57 o
 -12  10  11      290.57      314.67    111.36 o
 -11  10  11      397.87      369.62    108.28 o
 -10  10  11       39.56       58.43     82.56 o
  -9  10  11     1068.75     1058.70    132.03 o
  -8  10  11      407.04      331.87     95.42 o
  -7  10  11      162.56      141.19     84.06 o
  -6  10  11      116.71      152.10     81.70 o
  -5  10  11       71.17      -24.66     72.23 o
  -4  10  11       38.73       33.63     71.93 o
  -3  10  11      720.04      779.76    112.64 o
  -2  10  11       17.35       10.63     71.88 o
  -1  10  11       79.63       48.04     91.93 o
   0  10  11      197.59      167.96     80.64 o
   1  10  11      143.27       80.65     74.91 o
   2  10  11      243.46      150.78     78.59 o
   3  10  11      380.15      340.22     95.08 o
   4  10  11      566.03      646.55    147.83 o
   5  10  11       68.85       70.89     84.46 o
   6  10  11      394.79      563.63    135.43 o
   7  10  11        5.78       10.81    100.34 o
 -11  11  11      320.71      393.09    115.05 o
 -10  11  11     1690.41     1690.98    163.58 o
  -9  11  11       11.60       16.26     84.75 o
  -8  11  11     2616.68     2850.14    190.76 o
  -7  11  11       58.45       25.82     78.75 o
  -6  11  11     6544.16     6935.02    422.87 o
  -5  11  11      198.43      258.74     93.31 o
  -4  11  11     3546.45     3608.43    198.25 o
  -3  11  11      161.06      150.82     85.73 o
  -2  11  11     6096.17     6043.85    265.33 o
  -1  11  11      622.35      586.96    107.39 o
   0  11  11     8005.92     7176.29    272.46 o
   1  11  11       48.87        1.70     76.54 o
   2  11  11     5322.10     5218.80    231.85 o
   3  11  11      126.76       68.31     84.28 o
   4  11  11     3965.79     4049.61    310.79 o
   5  11  11       14.29       18.63    130.00 o
   6  11  11     4390.33     4080.24    260.15 o
 -10  12  11       33.43       18.69    106.06 o
  -9  12  11      123.74      198.19    102.74 o
  -8  12  11       45.84       29.91     86.87 o
  -7  12  11        1.25       92.85     86.52 o
  -6  12  11      616.53      498.38    134.10 o
  -5  12  11       40.90      126.86     92.30 o
  -4  12  11      165.69      172.29     93.03 o
  -3  12  11      732.33      800.25    122.94 o
  -2  12  11       21.94       -8.43     78.24 o
  -1  12  11      300.85      154.12     89.24 o
   0  12  11     1089.46     1009.27    132.72 o
   1  12  11        8.99      -75.70     75.70 o
   2  12  11       36.07      125.87     90.31 o
   3  12  11      892.34      702.42    121.37 o
   4  12  11      343.87      208.85     98.51 o
  -7  13  11      277.83      141.12     99.46 o
  -6  13  11     2850.42     2897.03    202.35 o
  -5  13  11        5.78        0.95     83.36 o
  -4  13  11     2545.00     2798.45    194.75 o
  -3  13  11      767.55      577.31    128.11 o
  -2  13  11     2820.69     3055.58    273.95 o
  -1  13  11      660.95      552.86    118.46 o
   0  13  11     3321.12     3604.26    217.06 o
   1  13  11      262.85      219.85    100.16 o
 -16   0  12     1149.45     1442.00    252.35 o
 -14   0  12       37.23      227.22    149.66 o
 -12   0  12      267.40      286.21    143.11 o
 -10   0  12     3709.87     4162.13    275.29 o
  -8   0  12     1323.89     1577.80    127.72 o
  -6   0  12      163.78      158.10    125.63 o
  -4   0  12     2375.92     2652.40    273.11 o
  -2   0  12      777.99      776.71    194.45 o
   0   0  12     2229.19     1868.04    257.81 o
   2   0  12      872.31      867.58     88.41 o
   4   0  12      703.07      808.43    109.62 o
   6   0  12      800.59     1009.44    129.01 o
   8   0  12       21.35        1.09    105.96 o
  10   0  12      979.11      822.59    190.08 o
 -17   1  12      238.10      302.24    129.21 o
 -16   1  12     3306.87     3581.03    249.50 o
 -15   1  12     1254.49     1210.97    162.98 o
 -14   1  12     3304.55     3193.94    256.17 o
 -13   1  12      958.82      821.95    131.85 o
 -12   1  12     5080.03     5364.01    261.63 o
 -11   1  12       53.58       -5.00     69.88 o
 -10   1  12     9637.89     9532.90    252.74 o
  -9   1  12       69.69       44.03     50.84 o
  -8   1  12    16056.16    16107.59    740.75 o
  -7   1  12      138.72      110.33     58.58 o
  -6   1  12     8217.76     8228.16    218.25 o
  -5   1  12     1041.23     1200.35     67.60 o
  -4   1  12    17912.46    18741.28    274.84 o
  -3   1  12       11.59       25.85     35.92 o
  -2   1  12    11790.16    11644.50    411.98 o
  -1   1  12      118.74      160.84     99.85 o
   0   1  12    11588.91    12009.37    283.03 o
   1   1  12     2182.64     2282.54     99.16 o
   2   1  12    11614.87    11549.69    382.68 o
   3   1  12     2370.67     2338.94    102.72 o
   4   1  12    10198.60     9993.28    353.61 o
   5   1  12      858.79     1048.02    101.34 o
   6   1  12     6580.63     6698.63    196.92 o
   7   1  12      277.53      197.36    110.03 o
   8   1  12     3611.19     3484.84    177.22 o
   9   1  12        3.26      -35.11    132.73 o
  10   1  12     2526.01     2399.53    188.48 o
  11   1  12      271.10      213.13    184.62 o
 -17   2  12       89.84       15.38    107.01 o
 -16   2  12       64.47      114.41    122.35 o
 -15   2  12        9.80       22.46     95.97 o
 -14   2  12      874.21      814.40    140.16 o
 -13   2  12      344.25      462.26    176.97 o
 -12   2  12      882.74      993.52    129.95 o
 -11   2  12      533.03      391.42     96.22 o
 -10   2  12      600.98      616.92    104.08 o
  -9   2  12       46.52       64.17     63.90 o
  -8   2  12      418.74      400.21     63.59 o
  -7   2  12      693.00      716.63     67.53 o
  -6   2  12      825.05      895.82     98.71 o
  -5   2  12     5163.73     5439.58    137.10 o
  -4   2  12      771.35      944.29     59.39 o
  -3   2  12      717.99      662.28     48.72 o
  -2   2  12       30.16       45.96     30.68 o
  -1   2  12      596.15      663.26     46.92 o
   0   2  12      974.91      982.13     88.77 o
   1   2  12     6967.41     7150.14    177.00 o
   2   2  12      377.56      387.06     87.20 o
   3   2  12       10.02       45.05     44.97 o
   4   2  12      994.63      897.15     97.60 o
   5   2  12      417.80      397.00     70.84 o
   6   2  12        4.89       14.62     73.80 o
   7   2  12      700.72      861.96     99.19 o
   8   2  12       13.30      -77.09    116.49 o
   9   2  12      101.19      -62.85     74.05 o
  10   2  12      215.73      185.19    106.21 o
  11   2  12      130.13       72.69     96.94 o
 -17   3  12        1.52       81.27    114.63 o
 -16   3  12     2227.03     2410.54    417.31 o
 -15   3  12      126.66       46.23    103.29 o
 -14   3  12     3772.33     3733.78    260.00 o
 -13   3  12        3.89      -81.71     81.71 o
 -12   3  12     7033.71     6715.12    389.99 o
 -11   3  12     1576.91     1525.02    201.01 o
 -10   3  12     8002.81     8097.40    298.06 o
  -9   3  12      171.52      163.33     64.04 o
  -8   3  12     3785.86     3672.04    135.16 o
  -7   3  12      851.65     1042.44     78.83 o
  -6   3  12    18187.00    18085.60    302.59 o
  -5   3  12       89.51      146.67     45.95 o
  -4   3  12     4744.74     4879.44    130.38 o
  -3   3  12      396.45      354.60     56.61 o
  -2   3  12     7733.05     7716.66    269.00 o
  -1   3  12      174.12      117.61     40.93 o
   0   3  12     8663.68     8583.16    283.50 o
   1   3  12       36.67       43.40     41.16 o
   2   3  12     7998.41     7829.92    185.11 o
   3   3  12     1699.90     1822.13    113.36 o
   4   3  12     5904.66     6180.35    190.23 o
   5   3  12       78.96      -27.89     57.82 o
   6   3  12     7046.71     6666.72    331.56 o
   7   3  12      476.64      378.43     86.48 o
   8   3  12     4216.71     4142.09    191.91 o
   9   3  12      115.20      209.35     99.32 o
  10   3  12     2868.54     2492.05    195.36 o
 -16   4  12       14.52      221.81    123.21 o
 -15   4  12     1116.83     1418.34    381.26 o
 -14   4  12      176.75       73.48     95.78 o
 -13   4  12       37.06      116.89    126.72 o
 -12   4  12     1119.61     1251.92    201.01 o
 -11   4  12      656.97      878.45    139.83 o
 -10   4  12        9.60        8.12     63.57 o
  -9   4  12     1779.05     1812.59    134.21 o
  -8   4  12      139.39      182.33     65.68 o
  -7   4  12     2785.40     2888.36    134.64 o
  -6   4  12       88.20      109.02     51.56 o
  -5   4  12     1747.06     1792.59     93.18 o
  -4   4  12       10.40       71.18     42.21 o
  -3   4  12     4753.35     4827.50    135.46 o
  -2   4  12     1678.73     1829.49     98.71 o
  -1   4  12     8852.16     9099.27    190.54 o
   0   4  12      597.49      633.72     62.77 o
   1   4  12     2659.13     2489.75    114.33 o
   2   4  12      479.49      519.27     70.37 o
   3   4  12     2991.45     3014.60    196.83 o
   4   4  12     2027.03     2108.90    121.46 o
   5   4  12     3623.86     3620.20    162.00 o
   6   4  12        2.55       45.75     66.42 o
   7   4  12      552.59      469.95     92.97 o
   8   4  12       38.86       63.83     85.58 o
   9   4  12      681.10      741.13    128.99 o
  10   4  12      574.02      639.63    140.92 o
 -16   5  12     2351.20     2495.14    331.55 o
 -15   5  12      418.23      600.87    141.05 o
 -14   5  12     2897.90     3071.89    320.08 o
 -13   5  12       64.07      -33.87    102.69 o
 -12   5  12     6616.92     6798.14    420.58 o
 -11   5  12       42.72      -15.20     68.08 o
 -10   5  12     3278.11     3239.74    244.44 o
  -9   5  12     2529.44     2515.20    144.76 o
  -8   5  12    10749.03    11132.62    405.22 o
  -7   5  12        1.47       -8.00     52.64 o
  -6   5  12     3256.64     2918.98    136.26 o
  -5   5  12     2700.79     2793.31    135.69 o
  -4   5  12     3175.90     3244.98    134.24 o
  -3   5  12      333.93      272.50     59.15 o
  -2   5  12     1438.77     1551.00    112.47 o
  -1   5  12      357.40      311.29     62.22 o
   0   5  12     4949.74     5184.02    188.11 o
   1   5  12       58.71       82.35     53.76 o
   2   5  12     1871.25     2008.29    153.05 o
   3   5  12      504.37      538.24     92.00 o
   4   5  12     4292.10     3659.31    187.26 o
   5   5  12      179.94      143.82     70.76 o
   6   5  12     3135.18     3046.38    231.83 o
   7   5  12     1111.56     1235.95    133.54 o
   8   5  12     3506.54     3083.57    358.86 o
   9   5  12      624.81      734.80    268.19 o
  10   5  12     1967.30     2219.53    191.90 o
 -16   6  12      592.70      513.37    150.23 o
 -15   6  12     2199.13     2078.72    207.44 o
 -14   6  12      261.62      252.35    164.96 o
 -13   6  12     2082.19     1774.09    255.63 o
 -12   6  12        2.75      -39.06     85.55 o
 -11   6  12     2317.85     2151.78    173.87 o
 -10   6  12        7.47      -19.63     65.81 o
  -9   6  12     4885.48     4726.55    243.92 o
  -8   6  12        9.08       19.54     62.10 o
  -7   6  12     2504.22     2651.81    145.70 o
  -6   6  12      176.61      218.81     68.31 o
  -5   6  12     3196.92     3010.75    143.14 o
  -4   6  12       40.40       17.02     52.71 o
  -3   6  12    12370.71    12151.91    502.05 o
  -2   6  12      373.79      393.41     70.38 o
  -1   6  12     2564.70     2632.27    128.77 o
   0   6  12      145.52      184.28     63.52 o
   1   6  12     2646.64     2871.24    139.88 o
   2   6  12     1390.35     1481.09    108.81 o
   3   6  12     5805.34     5734.21    200.91 o
   4   6  12      134.51      106.94     67.10 o
   5   6  12     2523.47     2252.20    143.17 o
   6   6  12     1105.86      953.69    123.85 o
   7   6  12     1964.14     2149.93    374.89 o
   8   6  12      327.86      355.68    144.20 o
   9   6  12     3213.14     3379.55    224.46 o
 -15   7  12       55.39     -104.87    143.11 o
 -14   7  12     3179.52     3371.21    348.48 o
 -13   7  12      208.49      237.19    115.07 o
 -12   7  12      451.54      627.90    110.49 o
 -11   7  12      310.61      342.25     93.00 o
 -10   7  12     5138.99     4951.83    215.86 o
  -9   7  12       14.11       -6.80     66.11 o
  -8   7  12      772.06      688.91    101.07 o
  -7   7  12      498.69      450.93     85.06 o
  -6   7  12      583.00      736.16     93.87 o
  -5   7  12      121.99      106.11     65.75 o
  -4   7  12     1173.07     1109.79    103.22 o
  -3   7  12     1123.40     1158.47    101.93 o
  -2   7  12     4034.87     3961.67    186.04 o
  -1   7  12      107.24       84.51     60.47 o
   0   7  12      381.00      352.67     74.03 o
   1   7  12        8.26       29.47     58.91 o
   2   7  12     3267.39     2996.56    153.90 o
   3   7  12      654.78      726.62     96.51 o
   4   7  12     1977.75     2098.49    140.46 o
   5   7  12       87.54       54.90     68.77 o
   6   7  12     1626.95     1702.89    138.09 o
   7   7  12       25.16       43.27     84.16 o
   8   7  12     1584.29     1541.52    166.85 o
   9   7  12      712.72      583.98    201.55 o
 -14   8  12      167.33      179.16    175.88 o
 -13   8  12     5361.12     5126.72    292.75 o
 -12   8  12        9.42      -54.72     74.80 o
 -11   8  12     3626.78     3473.76    225.78 o
 -10   8  12       41.42       -4.53     82.10 o
  -9   8  12     1942.80     2062.86    152.67 o
  -8   8  12       58.04       55.23     74.57 o
  -7   8  12     6642.76     6434.76    231.94 o
  -6   8  12       10.76       28.85     66.30 o
  -5   8  12     5502.08     5726.14    218.27 o
  -4   8  12       26.53       76.55     67.67 o
  -3   8  12     1083.44     1156.43    109.61 o
  -2   8  12       14.13      -55.08     55.08 o
  -1   8  12     4800.08     4824.28    214.45 o
   0   8  12      133.25       57.53     66.77 o
   1   8  12     7696.47     7208.41    278.49 o
   2   8  12      465.74      580.36    134.22 o
   3   8  12     3019.15     3167.94    169.80 o
   4   8  12       77.96      124.30     75.55 o
   5   8  12     3141.06     2936.84    171.98 o
   6   8  12      262.72      177.21     85.10 o
   7   8  12     5131.76     5094.67    423.31 o
   8   8  12      125.12       92.62     99.42 o
 -13   9  12      503.38      378.73    134.38 o
 -12   9  12      893.28     1113.12    141.35 o
 -11   9  12       61.06        5.30     83.15 o
 -10   9  12       40.90       43.63     80.94 o
  -9   9  12       13.72       -4.87     71.16 o
  -8   9  12     1108.57      935.45    120.14 o
  -7   9  12       20.23      -38.54     97.52 o
  -6   9  12      436.91      512.91     99.08 o
  -5   9  12       38.57       32.14     68.56 o
  -4   9  12      277.56      228.03     76.96 o
  -3   9  12       48.82       76.32     67.59 o
  -2   9  12       74.92       93.93     71.71 o
  -1   9  12      440.88      470.65     89.52 o
   0   9  12     1780.16     1677.39    131.21 o
   1   9  12        4.68      109.61     71.98 o
   2   9  12       13.59       19.22     65.99 o
   3   9  12      954.13     1009.62    156.24 o
   4   9  12      348.21      305.71     97.37 o
   5   9  12      626.21      704.94    161.88 o
   6   9  12       87.28      126.43    100.42 o
   7   9  12       30.38       74.13    100.87 o
 -12  10  12      225.95      352.01    111.26 o
 -11  10  12     5465.94     5807.02    287.94 o
 -10  10  12       34.79       75.67     85.36 o
  -9  10  12     4579.84     4506.72    227.19 o
  -8  10  12        8.88      -57.23     77.19 o
  -7  10  12     4246.11     4422.45    218.12 o
  -6  10  12      180.63      169.05     86.39 o
  -5  10  12     3933.59     3844.29    197.33 o
  -4  10  12        1.21      -15.34     68.25 o
  -3  10  12     3441.63     3154.31    243.21 o
  -2  10  12       92.74       85.72     78.15 o
  -1  10  12     4471.91     4268.89    203.40 o
   0  10  12        0.43       10.74     94.80 o
   1  10  12     1742.11     1670.88    138.75 o
   2  10  12       31.39       83.32     76.42 o
   3  10  12     3289.01     3267.94    223.36 o
   4  10  12       36.22       69.01     80.10 o
   5  10  12     4635.03     4450.47    220.87 o
   6  10  12       10.67       48.47     98.87 o
 -11  11  12        3.24      -78.35     86.76 o
 -10  11  12        4.85      108.49     93.52 o
  -9  11  12       35.70       71.36     86.70 o
  -8  11  12      713.18      635.32    118.84 o
  -7  11  12      157.35      232.98     94.31 o
  -6  11  12      399.66      313.27     98.60 o
  -5  11  12       66.57       51.65     83.41 o
  -4  11  12       41.60       -5.32     78.91 o
  -3  11  12        3.28       43.57    135.41 o
  -2  11  12       67.58      105.22     82.32 o
  -1  11  12      323.98      185.83    131.55 o
   0  11  12      110.20       46.31     82.55 o
   1  11  12      741.65      829.42    119.86 o
   2  11  12       81.44      216.12     90.79 o
   3  11  12      134.33      163.81     90.39 o
   4  11  12      187.14      178.49     97.43 o
  -8  12  12      104.62       27.01     94.08 o
  -7  12  12     2085.25     1893.23    256.21 o
  -6  12  12      109.42      167.35     94.72 o
  -5  12  12     2654.56     2777.06    193.08 o
  -4  12  12        7.01      -34.07     77.50 o
  -3  12  12     5044.73     5161.65    238.63 o
  -2  12  12       67.90       26.50     83.67 o
  -1  12  12     2290.19     2556.96    239.62 o
   0  12  12       45.01       87.18     89.96 o
   1  12  12     2431.07     2714.79    188.87 o
   2  12  12      120.39       75.52     89.51 o
  -4  13  12      131.68      159.01     97.53 o
  -3  13  12      307.03      349.66    105.74 o
  -2  13  12      113.38       71.27     92.59 o
 -17   0  13     3919.92     4464.73    399.83 o
 -15   0  13     2354.37     2248.20    279.66 o
 -13   0  13     3881.53     4907.16    352.85 o
 -11   0  13     6073.74     5962.44    347.39 o
  -9   0  13     1211.88     1185.89    126.50 o
  -7   0  13     5696.93     5876.94    221.15 o
  -5   0  13     3927.56     4149.77    159.67 o
  -3   0  13     2490.77     2908.03    306.97 o
  -1   0  13     1564.07     1278.13    245.79 o
   1   0  13    11374.84    11385.77   1143.77 o
   3   0  13     6899.30     7117.10    270.37 o
   5   0  13     3187.95     3030.79    346.84 o
   7   0  13     8623.27     8382.08    329.61 o
   9   0  13     5195.06     4837.24    345.21 o
 -17   1  13     2313.32     2354.94    224.69 o
 -16   1  13       11.96      -10.57     99.76 o
 -15   1  13      824.52      588.34    130.14 o
 -14   1  13      631.80      680.39    228.86 o
 -13   1  13      795.36      772.10    126.62 o
 -12   1  13      142.61      310.23     96.43 o
 -11   1  13     4058.16     3847.23    201.57 o
 -10   1  13        4.32        9.85     57.81 o
  -9   1  13      752.91      684.87     76.97 o
  -8   1  13        1.91        2.52     60.26 o
  -7   1  13      678.34      654.19    137.46 o
  -6   1  13      236.36      256.37     63.79 o
  -5   1  13     5078.28     5525.24    172.32 o
  -4   1  13     1387.26     1496.72     68.51 o
  -3   1  13     2081.30     2261.68    204.26 o
  -2   1  13     4793.01     4649.25    273.54 o
  -1   1  13     2945.71     3209.53    433.15 o
   0   1  13     1357.56     1558.83     89.87 o
   1   1  13     4898.52     5148.52    301.48 o
   2   1  13      220.29      224.74     49.23 o
   3   1  13     3443.02     3749.67    191.89 o
   4   1  13      694.26      616.08     74.14 o
   5   1  13     2715.07     2880.02    166.08 o
   6   1  13      206.64      180.74     80.89 o
   7   1  13     1089.10      996.21    108.51 o
   8   1  13        1.07      -40.04     76.96 o
   9   1  13     1358.92     1448.86    266.00 o
  10   1  13     1433.93     1382.38    155.17 o
 -17   2  13     1637.82     1426.36    345.21 o
 -16   2  13       52.82      -89.20     89.20 o
 -15   2  13     2674.55     2771.80    214.90 o
 -14   2  13      594.70      743.85    138.81 o
 -13   2  13     4246.53     4173.40    235.14 o
 -12   2  13      329.82      303.10    133.82 o
 -11   2  13     2977.61     3261.43    188.09 o
 -10   2  13       39.04       31.62     79.53 o
  -9   2  13     5057.86     4949.66    242.83 o
  -8   2  13     1199.36     1321.07    110.78 o
  -7   2  13     4502.68     4757.95    147.62 o
  -6   2  13        3.41       27.20     41.77 o
  -5   2  13     3532.89     3691.63    115.84 o
  -4   2  13       14.84      -13.52     35.30 o
  -3   2  13     5235.45     5245.89    216.81 o
  -2   2  13     2165.89     2245.56     75.74 o
  -1   2  13     6384.36     6287.42    287.48 o
   0   2  13      533.07      622.88     52.81 o
   1   2  13     2881.28     3139.99    105.49 o
   2   2  13       49.56       45.18     44.58 o
   3   2  13     4169.14     4113.23    137.59 o
   4   2  13     2089.57     2316.03    113.82 o
   5   2  13     6618.01     6583.93    207.42 o
   6   2  13      291.65      202.18     70.80 o
   7   2  13     2804.83     2830.21    158.95 o
   8   2  13      361.40      325.29    132.41 o
   9   2  13     3996.82     4565.65    234.81 o
  10   2  13       10.15      -16.71    130.54 o
 -16   3  13     1633.33     1417.43    182.54 o
 -15   3  13     1943.50     1983.17    191.18 o
 -14   3  13      175.38       67.15    158.95 o
 -13   3  13     4082.41     3873.14    230.90 o
 -12   3  13     2592.91     2627.23    283.48 o
 -11   3  13      106.50      -46.97     95.04 o
 -10   3  13       53.01      122.98     89.14 o
  -9   3  13     5287.34     4934.02    183.13 o
  -8   3  13     3425.68     3535.26    148.22 o
  -7   3  13     4360.98     4229.16    142.51 o
  -6   3  13       42.76       61.24     47.07 o
  -5   3  13      414.05      337.82     55.44 o
  -4   3  13     1144.05     1316.16     76.38 o
  -3   3  13     2606.13     2684.08    100.13 o
  -2   3  13      226.90      211.02     44.25 o
  -1   3  13     4384.28     4475.43    186.47 o
   0   3  13     1145.95     1190.06     83.10 o
   1   3  13     1199.61     1487.90    179.76 o
   2   3  13       12.56      -38.64     50.46 o
   3   3  13     1569.36     1460.61    100.32 o
   4   3  13     3702.02     3654.26    192.63 o
   5   3  13     1580.09     1211.39    105.35 o
   6   3  13      156.20      223.52    132.70 o
   7   3  13     2708.91     2766.17    159.17 o
   8   3  13     1246.98     1390.71    198.27 o
   9   3  13      280.58      348.11    110.60 o
 -16   4  13       38.84        2.85    109.56 o
 -15   4  13     1696.21     1875.27    193.87 o
 -14   4  13       41.34       51.66    100.43 o
 -13   4  13      814.63      833.52    192.27 o
 -12   4  13      493.56      456.63    160.59 o
 -11   4  13     2024.32     2290.67    334.28 o
 -10   4  13      426.26      504.12     88.91 o
  -9   4  13     4996.17     4565.64    185.81 o
  -8   4  13       59.61        1.70     56.72 o
  -7   4  13     4026.25     4136.55    161.33 o
  -6   4  13      420.81      412.83     64.87 o
  -5   4  13     2914.79     2836.78    116.39 o
  -4   4  13     3276.85     3212.91    119.11 o
  -3   4  13     6541.89     6456.07    161.79 o
  -2   4  13      230.64      292.71     53.67 o
  -1   4  13     5658.76     5580.62    149.02 o
   0   4  13     1856.13     2033.82    193.95 o
   1   4  13     1854.03     1826.14    102.24 o
   2   4  13     3950.17     4192.53    153.09 o
   3   4  13     3788.73     3613.53    189.30 o
   4   4  13      854.93      976.15    172.92 o
   5   4  13     4877.96     5009.30    264.31 o
   6   4  13      804.39     1003.43    107.18 o
   7   4  13      792.35      777.17    108.06 o
   8   4  13      681.32      806.37    126.62 o
   9   4  13     1517.15     1643.76    164.92 o
 -16   5  13     1080.66     1213.91    223.95 o
 -15   5  13     1345.13     1388.54    177.58 o
 -14   5  13     2600.71     2436.10    288.40 o
 -13   5  13      706.56      660.92    195.54 o
 -12   5  13     1098.89     1383.01    216.30 o
 -11   5  13     5549.51     4967.96    210.59 o
 -10   5  13     2566.87     2574.75    154.63 o
  -9   5  13     1709.41     1735.10    166.93 o
  -8   5  13      410.93      379.28     78.98 o
  -7   5  13     2548.42     2323.46    131.63 o
  -6   5  13     4822.38     4794.74    172.59 o
  -5   5  13      769.50      737.99     81.25 o
  -4   5  13     1915.84     2036.62    110.15 o
  -3   5  13     2263.26     2115.99    109.48 o
  -2   5  13      754.72      817.73     78.05 o
  -1   5  13       79.19      175.76     62.80 o
   0   5  13     2683.54     2587.73    123.42 o
   1   5  13      661.29      551.62     75.73 o
   2   5  13     3355.34     3347.27    148.62 o
   3   5  13      831.01      879.50     91.94 o
   4   5  13       62.21       55.17     61.53 o
   5   5  13      641.27      559.70     88.82 o
   6   5  13     4030.48     4053.03    188.18 o
   7   5  13      157.46       89.28     90.82 o
   8   5  13     2215.54     2225.70    177.69 o
   9   5  13     2630.64     2701.38    201.59 o
 -15   6  13      365.61      258.97    129.45 o
 -14   6  13      234.73      333.19    171.51 o
 -13   6  13      663.89      788.73    198.82 o
 -12   6  13     1483.34     1524.49    165.22 o
 -11   6  13     1952.54     2030.54    148.09 o
 -10   6  13     1195.92     1300.86    123.31 o
  -9   6  13     1220.36     1275.08    118.11 o
  -8   6  13      632.69      584.55     92.27 o
  -7   6  13     2909.84     3024.48    155.35 o
  -6   6  13     3404.30     3250.42    152.78 o
  -5   6  13     8685.49     8408.26    236.47 o
  -4   6  13     1324.82     1195.47     99.66 o
  -3   6  13     2502.69     2691.65    133.56 o
  -2   6  13      233.25      398.05     70.86 o
  -1   6  13     1627.87     1690.53    115.74 o
   0   6  13     2585.34     2367.75    126.39 o
   1   6  13     5322.20     4940.70    214.67 o
   2   6  13      469.59      350.73     75.15 o
   3   6  13      871.83      929.09    100.34 o
   4   6  13     1740.18     1639.82    123.96 o
   5   6  13       23.30       50.24     70.30 o
   6   6  13     2068.12     2123.29    146.52 o
   7   6  13     2716.80     2807.92    194.99 o
   8   6  13      559.01      405.76    115.43 o
 -14   7  13      967.28      767.97    216.30 o
 -13   7  13      662.23      704.61    195.54 o
 -12   7  13     1940.71     1984.52    190.02 o
 -11   7  13     2148.64     1864.53    151.38 o
 -10   7  13     2446.03     2673.69    172.13 o
  -9   7  13      988.73      921.89    111.46 o
  -8   7  13     4812.79     5189.09    210.50 o
  -7   7  13      555.20      498.89     88.51 o
  -6   7  13     2909.29     2983.27    154.68 o
  -5   7  13     4741.38     4571.52    186.63 o
  -4   7  13     6644.38     6110.39    207.70 o
  -3   7  13       10.22       67.22     62.90 o
  -2   7  13     4314.77     4221.93    172.02 o
  -1   7  13      398.15      359.62     74.77 o
   0   7  13     2443.74     2357.12    134.55 o
   1   7  13      105.90      109.46     80.13 o
   2   7  13     2163.36     2362.76    141.89 o
   3   7  13      419.94      448.03     87.39 o
   4   7  13     2454.16     2604.82    156.10 o
   5   7  13      266.11      249.02     86.63 o
   6   7  13     1150.83     1163.46    123.27 o
   7   7  13      922.98      995.18    140.12 o
 -13   8  13      166.57      260.43    125.08 o
 -12   8  13      780.32      811.74    124.69 o
 -11   8  13      192.20      235.45     97.45 o
 -10   8  13     2031.64     2017.47    156.08 o
  -9   8  13     1390.14     1378.05    134.99 o
  -8   8  13     5170.02     5435.22    241.36 o
  -7   8  13      800.87      722.01    101.26 o
  -6   8  13     1153.32     1066.36    115.17 o
  -5   8  13     2521.71     2416.51    147.49 o
  -4   8  13      771.43      668.01     96.88 o
  -3   8  13     1421.66     1281.94    115.51 o
  -2   8  13     3774.07     3807.07    296.11 o
  -1   8  13      999.84     1189.02    110.05 o
   0   8  13      390.34      449.76     86.82 o
   1   8  13      752.73      691.86     95.65 o
   2   8  13      902.22      914.87    107.25 o
   3   8  13      113.59       39.51     78.49 o
   4   8  13     1470.80     1605.54    135.40 o
   5   8  13      107.38      281.36    145.59 o
   6   8  13      566.07      423.88    156.76 o
   7   8  13      356.28      403.75    121.87 o
 -12   9  13      978.76     1080.04    140.95 o
 -11   9  13      254.75      174.97    103.55 o
 -10   9  13     4115.84     4529.87    333.86 o
  -9   9  13      358.67      454.34    105.65 o
  -8   9  13     4080.87     3991.37    256.28 o
  -7   9  13     1828.47     1715.09    143.88 o
  -6   9  13     4858.34     4761.23    287.76 o
  -5   9  13      276.47      277.41    126.96 o
  -4   9  13     5586.23     5514.38    221.79 o
  -3   9  13      575.74      591.08     97.71 o
  -2   9  13     6206.24     5456.30    399.70 o
  -1   9  13        3.51       38.04     67.06 o
   0   9  13     2606.40     2624.55    213.84 o
   1   9  13      460.10      549.70     98.41 o
   2   9  13     2037.38     1818.50    141.02 o
   3   9  13       33.46      -67.14     67.14 o
   4   9  13     2450.43     2479.64    167.68 o
   5   9  13      598.21      498.11    106.86 o
   6   9  13     1517.71     1699.24    213.57 o
 -11  10  13        1.51      -39.11     82.24 o
 -10  10  13     2110.07     1824.90    163.49 o
  -9  10  13      259.15       53.99     89.94 o
  -8  10  13     2718.10     2769.24    185.58 o
  -7  10  13      221.26      244.65     90.23 o
  -6  10  13     1880.30     1583.89    230.48 o
  -5  10  13       78.62       -6.11     74.08 o
  -4  10  13     1786.05     1795.75    146.96 o
  -3  10  13      453.43      523.49    101.11 o
  -2  10  13      589.15      433.36     97.82 o
  -1  10  13      371.78      503.23     99.77 o
   0  10  13      284.60      238.39     88.93 o
   1  10  13      657.51      659.40    116.74 o
   2  10  13     1033.74     1172.34    129.94 o
   3  10  13      245.50      224.58     91.15 o
   4  10  13      553.54      734.97    116.09 o
  -9  11  13      290.15      270.04    106.02 o
  -8  11  13     2068.78     2295.31    180.39 o
  -7  11  13       78.62      219.68     95.88 o
  -6  11  13     5638.00     5334.02    244.64 o
  -5  11  13       98.76      190.34     94.93 o
  -4  11  13     2905.51     3103.67    305.15 o
  -3  11  13        5.73       -9.43     72.53 o
  -2  11  13     2761.97     2613.62    175.37 o
  -1  11  13      283.61      348.80     98.43 o
   0  11  13     4009.67     3704.28    202.44 o
   1  11  13       56.23      134.62     88.20 o
   2  11  13     2250.36     2156.52    166.72 o
  -6  12  13     2329.62     2374.53    181.59 o
  -5  12  13       19.25      -48.05     84.65 o
  -4  12  13     1120.88     1030.95    134.42 o
  -3  12  13      429.83      341.34    266.36 o
  -2  12  13      494.65      633.10    118.99 o
  -1  12  13      108.92       99.29     91.41 o
   0  12  13     1299.79     1336.03    239.24 o
 -16   0  14     2289.93     1773.00    267.64 o
 -14   0  14     4489.62     4363.13    353.94 o
 -12   0  14     4290.32     4560.86    326.63 o
 -10   0  14     3168.91     3850.79    265.46 o
  -8   0  14     9907.04    10479.67    324.70 o
  -6   0  14     9048.12     9375.67    273.20 o
  -4   0  14     1569.91     1602.58    258.90 o
  -2   0  14     8394.76     7697.20    515.62 o
   0   0  14     9938.92    10149.69    621.59 o
   2   0  14      275.23      301.16     72.74 o
   4   0  14     5234.66     5387.96    232.99 o
   6   0  14     5433.07     5568.38    264.50 o
   8   0  14     1647.12     1513.00    206.47 o
 -16   1  14     1637.08     1689.13    187.47 o
 -15   1  14        7.26      -78.87     92.35 o
 -14   1  14      473.64      436.12    115.39 o
 -13   1  14      273.70      281.02    102.66 o
 -12   1  14     2586.70     2470.89    178.67 o
 -11   1  14       75.99       68.65     81.39 o
 -10   1  14     3019.91     3246.72    155.45 o
  -9   1  14     1455.91     1424.70     98.08 o
  -8   1  14     2068.92     2088.42    107.31 o
  -7   1  14     2296.82     2547.75    110.49 o
  -6   1  14     3795.28     3998.18    160.98 o
  -5   1  14     2853.57     3089.94    133.67 o
  -4   1  14     5009.21     5065.65    155.45 o
  -3   1  14       39.76      -52.23     90.90 o
  -2   1  14     3000.59     3024.92    244.85 o
  -1   1  14      236.95      328.19    131.12 o
   0   1  14     3814.93     3469.44    270.03 o
   1   1  14       36.23       27.79     42.26 o
   2   1  14      838.13      866.80     69.32 o
   3   1  14     1293.99     1129.43     81.99 o
   4   1  14     1215.92     1239.28     89.91 o
   5   1  14       91.43       77.64     61.62 o
   6   1  14      336.20      365.83     82.77 o
   7   1  14      166.11      157.69     91.83 o
   8   1  14      103.67      131.98     87.12 o
   9   1  14       68.52       98.65     89.79 o
 -16   2  14     3327.54     3549.75    248.09 o
 -15   2  14       66.49       12.37    169.87 o
 -14   2  14     2404.40     2462.87    198.66 o
 -13   2  14      227.59      161.41    187.35 o
 -12   2  14     5467.71     5116.78    415.12 o
 -11   2  14       40.23      -57.94     86.85 o
 -10   2  14     4359.70     4344.04    235.21 o
  -9   2  14      546.81      643.12    101.78 o
  -8   2  14     4797.76     4665.69    228.14 o
  -7   2  14      757.58      836.10     94.07 o
  -6   2  14     6275.19     6508.48    165.00 o
  -5   2  14      900.98      909.67     66.88 o
  -4   2  14     9198.99     9199.21    179.44 o
  -3   2  14      487.77      507.86     79.66 o
  -2   2  14     4563.89     4636.43    145.38 o
  -1   2  14       68.41      125.81     75.49 o
   0   2  14     2405.23     2440.87     89.37 o
   1   2  14       99.40      156.37     47.15 o
   2   2  14     3521.69     3849.53    128.53 o
   3   2  14      127.48      102.25     54.38 o
   4   2  14     3946.40     3906.56    145.51 o
   5   2  14      370.43      311.58     74.96 o
   6   2  14     1799.23     1974.30    132.04 o
   7   2  14      103.03       86.10     73.03 o
   8   2  14     4704.11     5115.27    281.05 o
   9   2  14      576.30      819.32    124.74 o
 -16   3  14      324.71      227.72    122.55 o
 -15   3  14     1249.88     1236.24    167.49 o
 -14   3  14     3466.47     3639.82    235.99 o
 -13   3  14     1011.46     1014.42    175.33 o
 -12   3  14      671.86      924.55    139.83 o
 -11   3  14     3428.31     3598.44    287.31 o
 -10   3  14      577.60      513.70    107.88 o
  -9   3  14      585.40      695.93    117.40 o
  -8   3  14     2532.59     2783.68    140.49 o
  -7   3  14     2581.54     2930.60    139.39 o
  -6   3  14      872.38     1085.01    131.35 o
  -5   3  14       21.84       56.38     46.43 o
  -4   3  14     1533.41     1733.93     85.61 o
  -3   3  14      207.77      197.88     45.28 o
  -2   3  14     3847.69     3916.57    274.52 o
  -1   3  14       10.75      -33.08     37.18 o
   0   3  14     1268.51     1399.92    145.85 o
   1   3  14      454.86      520.29     63.09 o
   2   3  14     3729.75     3912.85    141.75 o
   3   3  14       38.92       76.46     57.76 o
   4   3  14       81.48       28.56     66.73 o
   5   3  14      821.01      786.85    139.11 o
   6   3  14     1045.60     1084.84    109.49 o
   7   3  14      147.47      -24.12     72.02 o
   8   3  14     1245.34     1151.08    139.07 o
 -15   4  14       87.39      -27.80    106.04 o
 -14   4  14     1411.72     1484.79    174.59 o
 -13   4  14       74.10      -10.25    173.70 o
 -12   4  14     1018.74     1005.03    191.17 o
 -11   4  14      421.25      392.65    154.58 o
 -10   4  14     3706.13     4015.54    245.79 o
  -9   4  14     1007.13      759.83     95.64 o
  -8   4  14     2417.07     2682.69    185.20 o
  -7   4  14     1713.92     1721.38    114.26 o
  -6   4  14     4062.67     4359.58    149.40 o
  -5   4  14      492.65      425.92     64.27 o
  -4   4  14     8753.34     9034.31    211.60 o
  -3   4  14     2060.11     2086.23     98.89 o
  -2   4  14     3792.83     3605.93    122.29 o
  -1   4  14       92.34       13.46     51.93 o
   0   4  14     3286.56     3245.72    200.36 o
   1   4  14      385.49      493.57     81.58 o
   2   4  14     7976.16     8095.91    216.68 o
   3   4  14       85.49      159.63     64.96 o
   4   4  14     1005.52     1070.25    101.95 o
   5   4  14      719.16      617.23    104.80 o
   6   4  14     1976.13     2195.28    143.04 o
   7   4  14       53.12       39.00     77.59 o
   8   4  14     2896.57     3152.32    378.52 o
 -15   5  14      692.25      405.49    136.31 o
 -14   5  14      422.03      311.38    124.74 o
 -13   5  14     4367.32     3985.15    345.21 o
 -12   5  14      782.61      730.83    186.80 o
 -11   5  14      690.04      721.41    140.92 o
 -10   5  14       94.55       99.05     75.98 o
  -9   5  14     2271.09     2058.68    137.97 o
  -8   5  14      580.24      509.18     86.59 o
  -7   5  14     3862.27     4089.54    186.82 o
  -6   5  14      394.35      451.48     95.45 o
  -5   5  14      995.27     1012.41     90.65 o
  -4   5  14     1145.54     1173.60    185.82 o
  -3   5  14       64.91      139.37     57.50 o
  -2   5  14      601.42      551.52     97.55 o
  -1   5  14     5093.78     4983.86    164.33 o
   0   5  14     1716.82     1831.11    107.80 o
   1   5  14       55.83       85.65     58.63 o
   2   5  14      809.38      857.80     91.28 o
   3   5  14     1047.72     1312.49    107.07 o
   4   5  14     2752.19     2907.69    166.46 o
   5   5  14     1855.59     1794.35    132.55 o
   6   5  14       52.92       89.71     76.65 o
   7   5  14     1753.17     1599.58    159.71 o
 -14   6  14      915.50     1186.37    240.33 o
 -13   6  14      120.36      182.43    156.22 o
 -12   6  14      212.55        7.65    126.72 o
 -11   6  14     1306.76     1377.33    193.06 o
 -10   6  14      874.06     1008.57    116.15 o
  -9   6  14      729.25      664.47    100.58 o
  -8   6  14     2882.71     3104.11    163.17 o
  -7   6  14      621.36      760.36    142.64 o
  -6   6  14     2243.54     2133.81    251.38 o
  -5   6  14     2053.47     2131.32    138.27 o
  -4   6  14     2727.46     2695.04    137.77 o
  -3   6  14      675.99      566.86     80.76 o
  -2   6  14     4046.73     4160.14    162.51 o
  -1   6  14     2205.70     2419.33    129.86 o
   0   6  14     4296.72     4336.77    169.28 o
   1   6  14      559.25      644.39     85.46 o
   2   6  14      839.52      751.02     94.06 o
   3   6  14       92.43      133.17     70.17 o
   4   6  14     1660.79     1688.92    129.22 o
   5   6  14     1620.75     1759.26    135.50 o
   6   6  14     2355.58     2615.39    163.18 o
   7   6  14      851.40      913.18    218.48 o
 -14   7  14      100.62      -50.25    140.92 o
 -13   7  14      876.94     1113.18    232.69 o
 -12   7  14       65.09      -12.76     91.51 o
 -11   7  14     3084.28     2670.03    201.32 o
 -10   7  14      828.27      979.82    120.04 o
  -9   7  14     3125.06     3259.91    178.38 o
  -8   7  14      922.59      953.93    110.36 o
  -7   7  14     1404.89     1330.67    123.31 o
  -6   7  14      372.73      302.62     81.36 o
  -5   7  14     3271.98     3546.28    202.32 o
  -4   7  14       61.55       66.19     97.18 o
  -3   7  14     4900.37     5165.59    192.45 o
  -2   7  14     1087.68     1065.42    112.85 o
  -1   7  14      589.50      627.69     87.44 o
   0   7  14      416.60      424.34     81.82 o
   1   7  14     3906.86     4170.17    179.60 o
   2   7  14      320.26      307.59     82.75 o
   3   7  14     2420.61     2249.26    145.41 o
   4   7  14      331.60      417.09     91.44 o
   5   7  14     1933.67     1931.60    228.95 o
   6   7  14     2391.23     2404.13    179.66 o
 -13   8  14      948.47     1077.13    228.32 o
 -12   8  14      349.71      277.74    120.73 o
 -11   8  14      170.17      181.93     92.98 o
 -10   8  14      273.27      279.70     96.05 o
  -9   8  14      122.55      113.65     79.57 o
  -8   8  14      490.63      466.84     98.87 o
  -7   8  14     1097.27     1168.03    121.66 o
  -6   8  14     1365.83     1440.46    196.87 o
  -5   8  14      582.00      628.62    103.91 o
  -4   8  14      598.27      614.23     93.67 o
  -3   8  14      728.34      677.60     96.07 o
  -2   8  14     1748.43     2009.68    135.58 o
  -1   8  14      273.33      462.97    114.89 o
   0   8  14      443.54      475.47     88.71 o
   1   8  14     2020.62     1986.91    147.75 o
   2   8  14      832.37      755.45    104.44 o
   3   8  14     2914.21     2667.45    176.06 o
   4   8  14      681.16      668.15    104.87 o
   5   8  14      534.44      522.03    103.10 o
 -11   9  14     1876.71     2263.11    359.10 o
 -10   9  14      207.43       43.13     88.23 o
  -9   9  14     3013.87     3046.51    345.86 o
  -8   9  14      462.09      300.03     94.86 o
  -7   9  14     1877.96     2045.73    170.55 o
  -6   9  14        4.46       50.91     74.22 o
  -5   9  14     4226.05     4380.36    205.57 o
  -4   9  14      406.62      343.20    135.40 o
  -3   9  14     4183.21     4005.81    190.72 o
  -2   9  14      120.56       25.99     71.45 o
  -1   9  14     2328.83     2366.92    231.05 o
   0   9  14      310.90      152.48     78.35 o
   1   9  14     4732.04     4477.52    308.61 o
   2   9  14       60.18       91.72     79.55 o
   3   9  14     3404.87     3535.86    188.87 o
   4   9  14       83.27       40.58    107.33 o
 -10  10  14      147.24       60.04    104.01 o
  -9  10  14      894.54      811.03    129.18 o
  -8  10  14       17.33       63.70     83.87 o
  -7  10  14      353.95      198.71     89.24 o
  -6  10  14      154.71       85.71     95.92 o
  -5  10  14      328.90      301.14     96.13 o
  -4  10  14       66.15      103.87     77.05 o
  -3  10  14     1234.09     1374.35    131.29 o
  -2  10  14       12.29      -33.47     70.42 o
  -1  10  14     1976.17     1555.32    197.94 o
   0  10  14       15.75       27.99     88.42 o
   1  10  14      630.38      596.99    107.57 o
   2  10  14      201.99      227.26     90.88 o
  -7  11  14     3475.55     3624.59    209.12 o
  -6  11  14       18.63      -75.20     76.76 o
  -5  11  14     2684.59     2624.75    184.54 o
  -4  11  14       49.05       64.70     81.38 o
  -3  11  14     3088.74     2779.47    226.67 o
  -2  11  14      155.91       43.23     81.96 o
  -1  11  14     4421.51     4516.95    219.76 o
   0  11  14      417.17      240.69     94.04 o
 -15   0  15        7.76      -33.87    132.18 o
 -13   0  15      648.31      762.51    180.25 o
 -11   0  15      412.71      753.77    156.22 o
  -9   0  15     1320.61      929.83    157.31 o
  -7   0  15      396.11      495.25     90.46 o
  -5   0  15       75.78      122.30     61.67 o
  -3   0  15      110.62      155.12    180.25 o
  -1   0  15      512.98      217.39    197.73 o
   1   0  15     2348.15     2096.36    327.73 o
   3   0  15        9.82        9.42     69.69 o
   5   0  15     1575.90     1672.71    297.14 o
   7   0  15       60.25       92.86    112.52 o
 -15   1  15     2477.35     2428.72    386.17 o
 -14   1  15       51.45       24.50     90.56 o
 -13   1  15     3423.54     3418.02    212.99 o
 -12   1  15      819.61      903.37    123.21 o
 -11   1  15     3515.35     3702.18    199.59 o
 -10   1  15     2066.74     2319.35    137.86 o
  -9   1  15     6961.52     7440.59    200.50 o
  -8   1  15      746.41      786.32     77.01 o
  -7   1  15     6246.56     6528.35    171.42 o
  -6   1  15      947.33     1011.77    133.08 o
  -5   1  15     8273.40     8232.66    169.25 o
  -4   1  15      906.87     1015.16    209.20 o
  -3   1  15    14225.22    13522.78    523.27 o
  -2   1  15       27.16       23.46    110.94 o
  -1   1  15     5087.36     5258.51    376.34 o
   0   1  15      751.20      745.95    170.58 o
   1   1  15     5984.31     5911.27    355.64 o
   2   1  15     1803.41     1718.18     87.71 o
   3   1  15     6317.42     6158.82    292.18 o
   4   1  15       71.00       23.95     59.60 o
   5   1  15     1857.76     2132.32    191.55 o
   6   1  15       96.33       48.60     70.26 o
   7   1  15     2105.38     2390.36    251.85 o
 -15   2  15       20.08      135.12    109.81 o
 -14   2  15      271.27      291.58    107.76 o
 -13   2  15       13.09      -27.13     82.05 o
 -12   2  15       84.38      121.43     88.02 o
 -11   2  15       15.42      103.29     81.27 o
 -10   2  15      165.33      113.45     83.90 o
  -9   2  15       47.71      101.26     60.47 o
  -8   2  15     1892.37     1871.56    140.90 o
  -7   2  15      489.83      420.33     82.53 o
  -6   2  15      464.87      594.26    136.21 o
  -5   2  15        3.30        3.74     50.75 o
  -4   2  15     1203.78     1103.58     87.86 o
  -3   2  15      630.92      632.02    156.44 o
  -2   2  15     1628.95     1716.87    249.07 o
  -1   2  15      337.23      293.97    142.93 o
   0   2  15     1809.20     1521.60    208.55 o
   1   2  15      223.45      236.70     74.24 o
   2   2  15      206.43      178.13     53.00 o
   3   2  15     1130.85     1338.43     91.70 o
   4   2  15      204.05      214.98     68.04 o
   5   2  15        6.50       47.19     64.92 o
   6   2  15      742.81      750.60    142.16 o
   7   2  15      213.05      229.82     86.85 o
 -15   3  15     3433.99     3322.96    235.36 o
 -14   3  15       71.77      293.54    109.98 o
 -13   3  15     3933.60     4198.58    255.08 o
 -12   3  15        7.46      -11.50     75.90 o
 -11   3  15     2242.80     2079.68    163.67 o
 -10   3  15      174.23      231.24    166.05 o
  -9   3  15     3548.53     3788.40    217.41 o
  -8   3  15      324.28      200.39     82.46 o
  -7   3  15     5343.25     5395.16    164.98 o
  -6   3  15      414.96      442.93     65.32 o
  -5   3  15     7875.53     8348.43    189.64 o
  -4   3  15      745.62      720.00     64.40 o
  -3   3  15     2073.14     2136.40    169.08 o
  -2   3  15       37.62      -30.74     92.73 o
  -1   3  15    11376.45    11825.42    625.94 o
   0   3  15      571.45      556.63     60.08 o
   1   3  15     3834.51     3837.40    229.81 o
   2   3  15      246.79      235.15     62.87 o
   3   3  15     1873.45     2128.15    217.60 o
   4   3  15      619.68      697.45     87.20 o
   5   3  15     4242.95     4519.62    198.36 o
   6   3  15       42.70       56.54     70.60 o
   7   3  15     3698.72     3733.72    245.43 o
 -15   4  15      634.23      539.30    387.26 o
 -14   4  15      423.54      571.19    133.89 o
 -13   4  15       76.42      159.74     99.61 o
 -12   4  15      613.36      681.67    172.60 o
 -11   4  15      270.44      293.81    107.69 o
 -10   4  15     2341.77     2546.56    271.47 o
  -9   4  15      347.28      303.19    117.53 o
  -8   4  15      889.49      827.07     95.06 o
  -7   4  15       10.12        3.35     58.09 o
  -6   4  15     2591.56     2896.50    254.00 o
  -5   4  15        2.83      -37.11     53.45 o
  -4   4  15     4102.21     4082.10    169.50 o
  -3   4  15      389.18      383.56     59.26 o
  -2   4  15     2535.53     2622.45    249.61 o
  -1   4  15       57.11       68.21     49.37 o
   0   4  15     3038.92     3037.95    126.16 o
   1   4  15       84.47       85.49     85.04 o
   2   4  15     3739.32     3640.13    147.77 o
   3   4  15       43.91       36.99     60.53 o
   4   4  15     1516.41     1673.57    120.25 o
   5   4  15      104.23      115.15     96.19 o
   6   4  15      219.15      331.80     85.60 o
   7   4  15       37.48       -6.80     74.08 o
 -14   5  15      273.79       34.31    102.35 o
 -13   5  15     1355.55     1789.39    250.16 o
 -12   5  15      361.05      395.46    157.31 o
 -11   5  15     5413.65     5865.73    364.87 o
 -10   5  15      225.42      385.05     92.01 o
  -9   5  15     1529.62     1554.18    125.25 o
  -8   5  15       22.44       -8.04     63.66 o
  -7   5  15     3424.43     3435.08    158.74 o
  -6   5  15     1215.06     1297.82    144.97 o
  -5   5  15     1376.68     1515.16    109.68 o
  -4   5  15     1228.95     1321.93     97.57 o
  -3   5  15     3414.08     3854.70    147.06 o
  -2   5  15      594.49      500.07     71.08 o
  -1   5  15     1354.73     1496.57    100.36 o
   0   5  15      401.52      386.34     69.94 o
   1   5  15     3966.43     4097.46    159.80 o
   2   5  15      138.13      220.18     67.48 o
   3   5  15     1343.02     1496.81    224.57 o
   4   5  15      109.45      127.43     70.69 o
   5   5  15     3317.38     3357.26    214.80 o
   6   5  15      547.69      567.01     98.84 o
 -13   6  15     1110.62     1177.63    226.13 o
 -12   6  15     3540.00     3779.78    328.82 o
 -11   6  15      234.26      226.22     89.47 o
 -10   6  15     1198.26     1179.87    124.32 o
  -9   6  15        0.94      -25.45     65.85 o
  -8   6  15     3719.66     3933.39    181.78 o
  -7   6  15      707.17      630.05     93.08 o
  -6   6  15     2409.88     2364.68    138.53 o
  -5   6  15      350.96      410.60     76.73 o
  -4   6  15     4614.09     4761.17    180.66 o
  -3   6  15      572.96      475.69    189.62 o
  -2   6  15     3862.29     4083.89    162.16 o
  -1   6  15      327.44      270.84     70.37 o
   0   6  15     2642.00     2511.51    134.11 o
   1   6  15        7.23      -33.74     56.94 o
   2   6  15     3325.00     3189.29    364.21 o
   3   6  15       77.28       59.73     87.11 o
   4   6  15     3192.40     3117.94    190.76 o
   5   6  15        1.36       -3.49     71.36 o
 -13   7  15     2590.13     2461.23    299.32 o
 -12   7  15      284.09      206.47    159.49 o
 -11   7  15      643.65      740.67    116.45 o
 -10   7  15      607.69      705.01    110.09 o
  -9   7  15      936.17     1088.66    164.93 o
  -8   7  15      220.74      320.81     89.35 o
  -7   7  15      152.68      115.07     73.40 o
  -6   7  15        1.92       79.27     68.51 o
  -5   7  15     1457.08     1474.17    119.49 o
  -4   7  15      813.61      740.01     94.69 o
  -3   7  15     1088.79     1146.61    105.96 o
  -2   7  15       18.84       98.08     63.53 o
  -1   7  15     1010.38      973.69    101.47 o
   0   7  15       53.79       35.64     66.38 o
   1   7  15      436.14      547.91     92.55 o
   2   7  15       29.37      -10.09     66.05 o
   3   7  15     4019.78     3939.86    235.42 o
   4   7  15      314.61      190.43     83.39 o
   5   7  15      529.55      686.02    108.03 o
 -11   8  15      314.16      347.47    102.08 o
 -10   8  15     3538.24     3554.33    200.09 o
  -9   8  15       55.05       14.95    125.74 o
  -8   8  15     2850.94     2840.89    303.97 o
  -7   8  15      197.63      145.02     87.87 o
  -6   8  15     2850.04     2816.93    162.48 o
  -5   8  15        1.81      -44.19     61.92 o
  -4   8  15     1244.45     1449.27    124.12 o
  -3   8  15        4.90        7.02     63.88 o
  -2   8  15     4373.73     4203.24    189.29 o
  -1   8  15        8.22      -10.52     67.27 o
   0   8  15     5133.77     5119.98    220.71 o
   1   8  15      119.67      169.18     77.96 o
   2   8  15     2476.60     2557.66    196.27 o
   3   8  15        5.24       27.15     72.45 o
   4   8  15     2791.41     2666.60    264.37 o
 -10   9  15     1259.24     1214.62    140.74 o
  -9   9  15      157.08       22.42     84.12 o
  -8   9  15      209.87      237.60     92.38 o
  -7   9  15     1046.55     1015.91    125.05 o
  -6   9  15      229.92      258.30     87.33 o
  -5   9  15       14.05       -0.26     66.83 o
  -4   9  15      107.83      130.19     78.85 o
  -3   9  15      402.41      513.61     95.17 o
  -2   9  15       52.64      -27.87     69.10 o
  -1   9  15      403.42      291.90    128.69 o
   0   9  15       26.47       21.47     73.05 o
   1   9  15     1059.36     1142.30    123.54 o
   2   9  15       35.15       73.03     78.80 o
  -8  10  15     1689.99     1763.79    160.56 o
  -7  10  15      179.21      239.27     95.93 o
  -6  10  15     3447.31     3514.69    216.38 o
  -5  10  15       46.97        4.23     73.42 o
  -4  10  15     3116.19     3353.69    189.70 o
  -3  10  15       63.22       84.27     78.97 o
  -2  10  15     1705.42     1666.82    255.63 o
  -1  10  15      133.79       60.09     79.75 o
   0  10  15     3695.68     3942.72    245.17 o
 -14   0  16     4202.99     4212.38    338.65 o
 -12   0  16     1577.32     1907.37    223.95 o
 -10   0  16     5916.18     6050.92    327.73 o
  -8   0  16     4091.76     3916.82    198.79 o
  -6   0  16     3063.61     3237.41    157.01 o
  -4   0  16     2532.44     1730.40    314.62 o
  -2   0  16     5787.36     5103.79    488.31 o
   0   0  16     3885.92     3158.19    404.20 o
   2   0  16     8801.95     7648.05    592.09 o
   4   0  16     5433.07     5712.05    745.03 o
   6   0  16     5918.13     5642.36    310.25 o
 -14   1  16      320.18      407.06    115.03 o
 -13   1  16      634.39      540.35    116.57 o
 -12   1  16       16.45      -72.84     77.63 o
 -11   1  16       10.08      -67.32     67.32 o
 -10   1  16       59.04      175.69     70.68 o
  -9   1  16        1.09      -36.91     52.19 o
  -8   1  16        9.63       43.38     71.97 o
  -7   1  16       77.08       -0.05     49.60 o
  -6   1  16      675.40      671.63     63.66 o
  -5   1  16      125.96       28.52    119.72 o
  -4   1  16      184.94      314.83    137.52 o
  -3   1  16       44.69       67.67    122.10 o
  -2   1  16      505.17      575.90    165.87 o
  -1   1  16     1150.52     1023.27    255.63 o
   0   1  16     2164.58     2328.27    308.61 o
   1   1  16      331.81      464.52    159.73 o
   2   1  16     1210.45     1320.86    212.71 o
   3   1  16     1005.50      846.88    189.54 o
   4   1  16      106.17      152.22     61.44 o
   5   1  16       94.24       35.74     62.39 o
   6   1  16      488.37      445.40     88.88 o
 -14   2  16     2941.83     2699.65    226.13 o
 -13   2  16       16.32      -13.36     83.68 o
 -12   2  16     5184.21     4806.43    238.69 o
 -11   2  16      344.45      220.57    100.50 o
 -10   2  16     3150.87     3269.97    160.94 o
  -9   2  16      312.40      281.28    111.31 o
  -8   2  16     5069.47     5305.13    167.13 o
  -7   2  16        2.82       15.23     51.51 o
  -6   2  16     2892.67     3203.21    119.52 o
  -5   2  16       84.47      130.58     62.28 o
  -4   2  16     6018.84     5482.14    338.31 o
  -3   2  16     1634.03     1334.64    203.52 o
  -2   2  16     2968.90     2951.68    267.88 o
  -1   2  16      316.69      370.77    151.01 o
   0   2  16     6222.92     6036.59    384.53 o
   1   2  16      206.22      139.94    138.18 o
   2   2  16     3603.20     3780.18    311.31 o
   3   2  16      905.53      907.90    113.61 o
   4   2  16     5508.38     5488.77    220.26 o
   5   2  16       57.30      -17.43     62.49 o
   6   2  16     3858.29     3917.68    176.27 o
 -14   3  16       59.34      152.95    106.63 o
 -13   3  16      769.26      583.22    124.71 o
 -12   3  16      207.06      406.17    126.17 o
 -11   3  16      893.51      945.65    175.88 o
 -10   3  16       68.32      -53.10     63.06 o
  -9   3  16      103.35      166.29    175.33 o
  -8   3  16      821.36      880.43    111.40 o
  -7   3  16      711.88      844.31    183.56 o
  -6   3  16      260.19      173.11     72.56 o
  -5   3  16       31.09      115.88     47.85 o
  -4   3  16     1191.44     1215.13    117.24 o
  -3   3  16      864.78      852.47    176.99 o
  -2   3  16     1575.40     1788.19    227.65 o
  -1   3  16      124.74      168.09    138.67 o
   0   3  16       39.37      -50.85    116.61 o
   1   3  16     1600.88     1701.99    322.26 o
   2   3  16      621.55      560.37    105.36 o
   3   3  16      934.19      900.65    112.40 o
   4   3  16     1657.90     1583.46    113.01 o
   5   3  16     1088.74     1053.10    105.76 o
   6   3  16       36.17      -88.83     88.83 o
 -14   4  16     1823.87     1863.06    281.30 o
 -13   4  16      135.07       16.88     89.77 o
 -12   4  16     3671.31     3951.49    265.46 o
 -11   4  16       49.91      -69.91    112.52 o
 -10   4  16     3056.89     3263.53    218.86 o
  -9   4  16        2.10       11.96     83.99 o
  -8   4  16     2455.49     2931.96    194.50 o
  -7   4  16      210.69      321.51     71.36 o
  -6   4  16     5994.02     6118.94    200.00 o
  -5   4  16      576.29      649.32     74.93 o
  -4   4  16     2646.00     2861.23    121.57 o
  -3   4  16      244.92      245.70     73.60 o
  -2   4  16     3516.94     3492.88    456.63 o
  -1   4  16      754.82      569.91     99.41 o
   0   4  16     2993.62     3260.81    178.91 o
   1   4  16      781.14      778.47    110.66 o
   2   4  16     4079.40     4408.91    169.14 o
   3   4  16      139.60       35.81     62.97 o
   4   4  16     3284.76     3342.86    157.33 o
   5   4  16      158.77      216.12     76.84 o
 -13   5  16     2038.88     2367.02    195.43 o
 -12   5  16      374.14      408.57    164.96 o
 -11   5  16      403.30      556.61    128.84 o
 -10   5  16      628.20      753.74    139.83 o
  -9   5  16     2872.81     2874.20    172.52 o
  -8   5  16       32.01        4.58     63.76 o
  -7   5  16      169.24      112.31     75.75 o
  -6   5  16      707.33      639.48    143.00 o
  -5   5  16     1771.31     1840.55    116.94 o
  -4   5  16       95.10       95.29     56.63 o
  -3   5  16      737.77     1001.84    138.55 o
  -2   5  16      139.76       87.11     55.65 o
  -1   5  16     2400.33     2693.57    129.64 o
   0   5  16      399.27      454.22     83.22 o
   1   5  16     2427.92     2763.38    134.63 o
   2   5  16       11.80       67.80     61.33 o
   3   5  16     1244.81     1227.92    108.11 o
   4   5  16        3.36      -34.15     67.43 o
   5   5  16      954.90     1066.20    171.51 o
 -12   6  16     1179.28      955.87    198.82 o
 -11   6  16      602.43      952.23    151.59 o
 -10   6  16     2548.75     2465.29    161.86 o
  -9   6  16        4.06       68.79     72.67 o
  -8   6  16     3210.93     3001.07    171.53 o
  -7   6  16      110.94       82.24     87.47 o
  -6   6  16     2121.51     2271.53    214.14 o
  -5   6  16     1313.91     1378.51    154.46 o
  -4   6  16     2108.82     2216.38    178.15 o
  -3   6  16      102.72       -4.41     56.69 o
  -2   6  16     2791.41     2818.92    140.24 o
  -1   6  16       23.78       53.31     61.83 o
   0   6  16     2206.01     1934.62    122.58 o
   1   6  16      611.36      669.51     90.84 o
   2   6  16      868.21     1107.74    104.28 o
   3   6  16       33.05       67.16     71.29 o
   4   6  16      856.65      850.09    105.76 o
 -11   7  16     3595.16     4229.47    226.75 o
 -10   7  16       47.06       49.91     77.20 o
  -9   7  16     1735.76     1525.09    189.78 o
  -8   7  16       52.25       71.33     73.83 o
  -7   7  16     2922.90     3364.64    173.62 o
  -6   7  16      465.17      451.31     89.55 o
  -5   7  16     2199.75     2272.15    138.57 o
  -4   7  16      643.89      626.88     89.90 o
  -3   7  16     3678.24     3561.58    207.09 o
  -2   7  16      530.66      412.79     82.25 o
  -1   7  16     2512.73     2921.45    269.66 o
   0   7  16     1025.83     1076.26    132.66 o
   1   7  16     2314.17     2241.59    139.98 o
   2   7  16       21.55       80.07     72.60 o
   3   7  16     2014.86     2451.16    167.08 o
 -10   8  16     1072.82     1067.38    140.57 o
  -9   8  16      926.18      896.26    120.54 o
  -8   8  16      688.61      672.31    110.08 o
  -7   8  16      291.58      218.90     94.59 o
  -6   8  16      568.17      524.99    128.38 o
  -5   8  16       51.09       -2.80     67.24 o
  -4   8  16      935.38     1091.20    113.48 o
  -3   8  16      256.39      197.24     77.80 o
  -2   8  16      688.29      599.74     97.87 o
  -1   8  16      890.32      860.52    106.11 o
   0   8  16      459.57      545.08     97.06 o
   1   8  16      205.33      198.89     81.77 o
  -8   9  16       66.20       53.27     87.86 o
  -7   9  16     3957.59     3952.39    204.14 o
  -6   9  16        2.54       54.23     77.61 o
  -5   9  16     3922.31     3616.50    263.80 o
  -4   9  16        4.25      -67.27     67.27 o
  -3   9  16     3239.77     3239.43    175.63 o
  -2   9  16      833.84      834.36    130.74 o
  -1   9  16     3089.58     3178.72    191.88 o
 -13   0  17     2604.63     3454.24    301.51 o
 -11   0  17     2636.12     2624.00    241.43 o
  -9   0  17     3832.92     4321.24    222.46 o
  -7   0  17      449.48      199.91    191.17 o
  -5   0  17     1053.31     1255.19    289.49 o
  -3   0  17      612.12      573.52    241.43 o
  -1   0  17     3183.77     2816.26    388.90 o
   1   0  17      904.49      999.57    280.75 o
   3   0  17     1599.49     1346.96    312.43 o
 -13   1  17     1609.85     1544.82    155.61 o
 -12   1  17       75.29      171.27     88.14 o
 -11   1  17     5950.69     5799.49    241.76 o
 -10   1  17      338.41      304.09     84.45 o
  -9   1  17     3728.66     4093.16    202.62 o
  -8   1  17      445.64      585.27     72.82 o
  -7   1  17     3220.44     3396.95    160.13 o
  -6   1  17       58.32       69.15    130.16 o
  -5   1  17     6237.76     6395.37    374.59 o
  -4   1  17      393.73      506.34    165.87 o
  -3   1  17      934.25     1103.53    206.67 o
  -2   1  17      500.72      347.92    156.31 o
  -1   1  17     1421.48     1598.21    226.33 o
   0   1  17      166.55      319.46    157.58 o
   1   1  17     2469.01     2156.46    255.56 o
   2   1  17       63.51       35.12    144.39 o
   3   1  17      738.42      955.98    204.96 o
   4   1  17        2.98       72.10    205.38 o
 -13   2  17     2525.88     2906.12    249.62 o
 -12   2  17        5.24       37.70     81.43 o
 -11   2  17     2922.67     3337.31    256.72 o
 -10   2  17      740.12      849.91     99.08 o
  -9   2  17      929.45      916.10     97.70 o
  -8   2  17     1643.23     1828.20    106.01 o
  -7   2  17     2185.55     2333.85    114.16 o
  -6   2  17       51.78      -78.33    158.40 o
  -5   2  17     1018.04      914.73    187.80 o
  -4   2  17      584.45      638.56    173.82 o
  -3   2  17     1317.66     1309.50    343.02 o
  -2   2  17      816.60      624.54    184.44 o
  -1   2  17      743.12      939.32    200.09 o
   0   2  17      155.00      149.63    148.58 o
   1   2  17     1853.06     1612.56    235.17 o
   2   2  17       88.24     -130.77    230.50 o
   4   2  17      323.93      447.89    239.24 o
 -13   3  17     2859.58     3136.64    207.32 o
 -12   3  17       53.97      111.97     89.69 o
 -11   3  17      696.87      979.36    130.00 o
 -10   3  17     1388.98     1374.15    133.86 o
  -9   3  17     4339.14     4233.69    239.33 o
  -8   3  17       10.37      -33.81     84.66 o
  -7   3  17     2756.25     2689.61    187.18 o
  -6   3  17      274.97      176.78    106.13 o
  -5   3  17      609.80      462.43    166.45 o
  -4   3  17       72.94      314.82    156.11 o
  -3   3  17     3209.68     3737.90    315.02 o
  -2   3  17       80.38      -10.25    135.21 o
  -1   3  17     1854.26     1696.46    240.46 o
   0   3  17       16.09      -27.31    182.43 o
   1   3  17      611.18     1005.03    278.57 o
   2   3  17      399.74      410.75    215.21 o
   3   3  17     3262.53     3194.24    424.95 o
   4   3  17        4.01       13.11    188.99 o
 -12   4  17     1298.90     1541.35    156.41 o
 -11   4  17      680.40      770.07    121.44 o
 -10   4  17      984.90     1031.29    110.93 o
  -9   4  17     2029.97     2219.02    294.95 o
  -8   4  17      550.80      676.05    116.06 o
  -7   4  17      744.05      670.97    141.47 o
  -6   4  17     3369.39     3399.44    143.06 o
  -5   4  17     1746.09     1803.22    311.34 o
  -4   4  17      970.80      994.10    266.55 o
  -3   4  17     1149.50     1050.91    285.12 o
  -2   4  17      349.50      290.58    209.74 o
  -1   4  17     1690.82     2039.55    348.48 o
   0   4  17     1016.11     1073.85    282.94 o
   1   4  17     2078.17     2532.23    375.79 o
   2   4  17      726.22      679.49    261.09 o
   3   4  17     1691.17     1750.06    335.37 o
 -12   5  17     1152.24     1259.58    149.48 o
 -11   5  17      648.25     1007.21    193.36 o
 -10   5  17      522.77      543.30    128.25 o
  -9   5  17      807.96      863.84    140.11 o
  -8   5  17      375.56      344.62     80.65 o
  -7   5  17     2652.07     2642.35    142.66 o
  -6   5  17      263.02      331.14     73.65 o
  -5   5  17      348.74      547.67     78.45 o
  -4   5  17      493.34      562.10    101.23 o
  -3   5  17     1397.22     1388.83    133.96 o
  -2   5  17      390.82      130.00    191.17 o
  -1   5  17     1256.97     1611.32    317.89 o
   0   5  17      214.98      246.89    202.10 o
   1   5  17     1545.04     1373.17    294.95 o
   2   5  17       27.76       10.93     87.34 o
   3   5  17     1366.32     1518.13    156.71 o
 -11   6  17      704.60      770.53    147.73 o
 -10   6  17     1546.59     1435.69    199.37 o
  -9   6  17      623.86      959.51    114.16 o
  -8   6  17      782.24      631.90     97.83 o
  -7   6  17      987.87      963.52    157.58 o
  -6   6  17     1504.18     1364.21    111.45 o
  -5   6  17      580.44      523.18     83.88 o
  -4   6  17     4374.07     4221.71    413.15 o
  -3   6  17     1829.25     2005.81    118.64 o
  -2   6  17      632.66      527.23    112.03 o
  -1   6  17     1159.79     1166.86    138.55 o
   0   6  17     2079.63     2100.19    391.63 o
   1   6  17      893.29     1054.05    139.66 o
   2   6  17     1060.47      988.01    195.00 o
  -9   7  17       72.66       99.49     90.87 o
  -8   7  17     1091.41     1277.36    147.72 o
  -7   7  17       35.68      -55.76     89.62 o
  -6   7  17     1402.88     1400.97    121.43 o
  -5   7  17     1623.84     1570.01    122.87 o
  -4   7  17      640.87      705.37     91.35 o
  -3   7  17      263.40      448.69    100.75 o
  -2   7  17      878.47      783.76    108.54 o
  -1   7  17      491.56      518.23    100.32 o
   0   7  17      932.52     1018.68    147.15 o
  -7   8  17      508.22      540.88    102.43 o
  -6   8  17      960.81     1009.31    115.61 o
  -5   8  17      371.84      471.08     91.16 o
  -4   8  17      374.67      411.27    159.78 o
  -3   8  17      274.63      132.22     75.81 o
  -2   8  17     4943.67     4770.77    257.70 o
 -12   0  18       74.44       20.76    113.61 o
 -10   0  18       93.05      138.74    110.33 o
  -8   0  18      897.33     1128.47    278.57 o
  -6   0  18     1419.48     1132.84    300.42 o
  -4   0  18      119.99       17.48    194.45 o
  -2   0  18     3470.72     3183.32    428.23 o
   0   0  18     2131.73     1701.99    344.11 o
   2   0  18      506.19      488.31    257.81 o
 -12   1  18     1921.23     2194.50    166.43 o
 -11   1  18      186.98      278.73     92.11 o
 -10   1  18     2623.72     2559.25    153.21 o
  -9   1  18      321.02      358.04     92.56 o
  -8   1  18     3901.02     4534.02    326.73 o
  -7   1  18      448.88      712.99    187.90 o
  -6   1  18     5035.45     5572.48    367.40 o
  -5   1  18      140.16       97.29    141.95 o
  -4   1  18     3375.38     3416.49    468.10 o
  -3   1  18      149.66      134.61    151.33 o
  -2   1  18     3679.68     3453.14    309.65 o
  -1   1  18        1.04       22.67    140.85 o
   0   1  18     2885.83     2739.07    298.78 o
   1   1  18       42.06      255.87    193.90 o
   2   1  18     2911.65     2453.94    284.64 o
 -12   2  18      711.37      626.07    314.62 o
 -11   2  18      829.24      994.47    120.84 o
 -10   2  18      160.79      242.81     76.97 o
  -9   2  18      599.17      719.79     88.32 o
  -8   2  18      735.11      746.38    192.12 o
  -7   2  18      504.52      447.59    170.99 o
  -6   2  18      603.64     1080.14    207.40 o
  -5   2  18      814.14      658.13    241.43 o
  -4   2  18     1977.24     1372.97    224.11 o
  -3   2  18      665.14      595.92    186.94 o
  -2   2  18      919.96     1074.69    271.47 o
  -1   2  18      244.32      291.24    173.55 o
   0   2  18     1974.28     1577.71    241.54 o
   1   2  18      222.76      257.81    231.59 o
   2   2  18      870.29      664.19    261.09 o
 -11   3  18       18.21      -24.58     77.25 o
 -10   3  18     3369.11     3679.94    170.75 o
  -9   3  18        2.94       17.57     64.54 o
  -8   3  18     1787.54     1978.85    157.38 o
  -7   3  18      179.75      125.41    273.11 o
  -6   3  18     1806.83     1730.41    458.27 o
  -5   3  18      198.44      157.35    243.06 o
  -4   3  18     4196.89     4144.15    666.92 o
  -3   3  18      895.45      724.38    202.96 o
  -2   3  18     2107.88     1554.52    331.00 o
  -1   3  18       54.48      124.54    210.84 o
   0   3  18     2615.60     2249.30    370.33 o
   1   3  18      462.60      581.17    247.98 o
   2   3  18      936.89      891.42    278.57 o
 -10   4  18     1557.50     1389.76    120.63 o
  -9   4  18     2141.44     2323.17    154.85 o
  -8   4  18      110.76      122.64     69.27 o
  -7   4  18      918.91      873.35    170.96 o
  -6   4  18      669.69      473.02    238.15 o
  -5   4  18     3183.06     3041.30    415.12 o
  -4   4  18     1512.78     1602.58    336.47 o
  -3   4  18      606.12      814.95    267.64 o
  -2   4  18      257.14      499.24    240.33 o
  -1   4  18      879.73     1200.57    296.05 o
   0   4  18       13.11     -114.70    169.33 o
   1   4  18      929.01      774.53    266.55 o
 -10   5  18     1479.18     1261.75    291.68 o
  -9   5  18       41.03      145.63    144.75 o
  -8   5  18     1256.66     1249.94    146.05 o
  -7   5  18      803.01      675.50    267.10 o
  -6   5  18     1686.58     1690.35    152.15 o
  -5   5  18      399.79      504.70    241.43 o
  -4   5  18      618.33      847.72    287.31 o
  -3   5  18        7.83      230.50    202.10 o
  -2   5  18     1344.50     1420.15    318.99 o
  -1   5  18     2590.50     2366.19    373.61 o
   0   5  18      638.99      577.89    251.26 o
  -8   6  18     1217.49     1242.68    153.26 o
  -7   6  18     4000.92     4275.33    181.20 o
  -6   6  18      299.93      228.51    139.28 o
  -5   6  18      853.05      871.86    126.18 o
  -4   6  18       88.57      173.70    195.54 o
  -3   6  18     1817.44     1445.27    327.73 o
  -2   6  18      245.51      168.23    199.91 o
  -9   0  19     3708.84     3363.57    419.49 o
  -7   0  19     1957.49     2247.11    375.79 o
  -5   0  19     4289.89     4943.21    514.53 o
  -3   0  19     2874.42     2933.15    423.86 o
  -1   0  19     5790.23     4174.14    490.50 o
  -9   1  19       37.04      100.50    199.91 o
  -8   1  19        2.02       31.72    141.20 o
  -7   1  19        7.28      -56.81    139.82 o
  -6   1  19      195.54      360.88    176.17 o
  -5   1  19      155.11      175.11    155.46 o
  -4   1  19        6.11      155.03    163.37 o
  -3   1  19        2.27       16.22    165.50 o
  -2   1  19        3.82      -96.88    135.72 o
  -1   1  19        0.53     -127.80    127.80 o
   0   1  19      655.34      453.48    415.12 o
  -9   2  19     1499.77     1653.93    334.28 o
  -8   2  19       74.24       56.23    158.45 o
  -7   2  19     3877.44     3965.38    332.46 o
  -6   2  19       43.61       90.89    157.80 o
  -5   2  19     3128.90     3362.86    321.98 o
  -4   2  19       50.07      155.98    160.07 o
  -3   2  19     5363.97     5123.66    384.90 o
  -2   2  19        5.05      189.25    170.29 o
  -1   2  19     2280.34     1956.83    268.42 o
  -9   3  19       90.69      274.20    215.21 o
  -8   3  19      166.79      542.93    246.89 o
  -7   3  19      363.28      505.79    249.07 o
  -6   3  19      972.93     1017.04    294.95 o
  -5   3  19       75.50     -100.50    179.16 o
  -4   3  19       80.56       21.85    205.38 o
  -3   3  19       54.95      149.66    211.93 o
  -2   3  19      901.92      914.36    301.51 o
  -7   4  19     3307.00     3391.97    441.34 o
  -6   4  19       90.71       90.67    198.82 o
  -5   4  19     3792.88     3626.84    455.54 o
  -4   4  19        0.24       36.05    187.90 o
  -3   4  19     1194.50     1787.20    357.22 o
 
